# Supplementary material for: Factors of surface thermal variation in high-mountain lakes of the Pyrenees
Source: PLoS One. 2021 Aug 3;16(8):e0254702. doi: 10.1371/journal.pone.0254702 (PMC8330907; doi:10.1371/journal.pone.0254702)
Supplement: S2 Table — Sample ID is a code to identify the temperature data in the lakes for each year. Lake ID is a code to identify each individual lake. The thermal variables of the lakes are: ADD7.6: Accumulated degree-days over 7.6°C (°C day); ADD4: Accumulated degree-days over 4.0°C (°C day); Tmean: Mean epilimnetic temperature of the ice free period (°C); Tmax: Maximum epilimnetic temperature (°C); DTR: Diel temperature range (°C); Tosc: Oscillation in maximum temperature in a three-day lapse (°C). Seasonal air temperatures are Tspring (°C) for spring (March, April and May)and Tsummer (°C) from summer (June, July and August). Descriptive variables are Year: The year of the temperature variables, Altitude (m); Larea (ha): Lake area; Dcatchment (ha): The catchment which flows directly to the lake; Tcatchment (ha): The total catchment of the lake; Radiation (h) The sun hours per day incoming to the lake catchment. X and Y (m) are the Geographic Coordinates in ETRS89 UTM 31N projection. (XLSX) [file pone.0254702.s006.xlsx]

## Sheet: Hoja1
S2 Table. Data of the thermic and descriptive variables of the monitored Pyrenean lakes.
Sample ID is a code to identify the temperature data in the lakes for each year. Lake ID is a code to identify each individual lake. The thermal variables of the lakes are: ADD7.6: accumulated degree-days over 7.6 ºC ( ºC day); ADD4: Accumulated degree-days over 4.0 ºC ( ºC day); Tmean: Mean epilimnetic temperature of the ice free period ( ºC); Tmax: Maximum epilimnetic temperature ( ºC); DTR: Di…
Sample	Lake	ADD7.6	ADD4	Tmax (°C)	Tmean (°C)	DTR (°C)	Tosc (°C)	Tspring (°C)	Tsummer (°C)	Year	Altitude (m)	Larea (ha)		Dcatchment (ha)	Tcatchment (ha)	Radiation (h)	X (m)	Y (m)	SCI site
ID	ID	(°C day)	(°C day)
1	1039	1319.37	2036.84	34.3	12.5	3.4	2.5	-0.7	9.78	2010	1561	0.23	124.97		143.54	9.99	313065	4737690	Baish Aran
2	1078	651.47	1185.35	16.5	11.7	0.7	0.7	1.48	11.01	2001	2234	24.16	118.37		143.54	9.94	317860	4723288	Parc Nacional d'Aigüestortes i Estany de Sant Maurici
3	1078	424.73	939.7	13.4	10.4	0.6	0.6	0.88	9.65	2002	2234	24.16	118.37		143.54	9.94	317860	4723288	Parc Nacional d'Aigüestortes i Estany de Sant Maurici
4	1078	496.74	973.61	14.2	4.9	0.3	0.3	0.17	11.18	2004	2234	24.16	118.37		143.54	9.94	317860	4723288	Parc Nacional d'Aigüestortes i Estany de Sant Maurici
5	1127	2126.37	2931.47	26.4	15	3.5	2.2	2.17	9.58	2011	1638	0.38	61.33		3939.76	10.99	320982	4730842	Estanh de Vielha
6	1127	1982.05	2718.31	26.8	14.6	3.8	2.3	0.71	11.32	2012	1638	0.38	61.33		23.01	10.99	320982	4730842	Estanh de Vielha
7	1127	1621.7	2456.9	26.1	15.1	3.3	2.1	-1.61	9.2	2013	1638	0.38	61.33		14.1	10.99	320982	4730842	Estanh de Vielha
8	1127	1958.41	NA	25.7	15.6	3.3	1.8	0.69	8.52	2014	1638	0.38	61.33		513.3	10.99	320982	4730842	Estanh de Vielha
9	1522	766.25	1374.02	17.9	11.1	1.6	1	-0.7	9.78	2010	1619	8	2887.58		567.01	9.37	326637	4712956	Parc Nacional d'Aigüestortes i Estany de Sant Maurici
10	1522	742.64	NA	17.1	10.7	1.4	0.9	0.69	8.52	2014	1619	8	2887.58		39.18	9.37	326637	4712956	Parc Nacional d'Aigüestortes i Estany de Sant Maurici
11	1522	1097.47	1826.71	19.1	12.6	1.5	0.9	2.17	9.58	2011	1619	8	2887.58		8.49	9.37	326637	4712956	Parc Nacional d'Aigüestortes i Estany de Sant Maurici
12	1522	999.42	1619.21	19.5	12.9	1.6	1.1	0.71	11.32	2012	1619	8	2887.58		33.49	9.37	326637	4712956	Parc Nacional d'Aigüestortes i Estany de Sant Maurici
13	1522	528.55	1251.03	16.6	9.8	1.7	1	-1.61	9.2	2013	1619	8	2887.58		2.16	9.37	326637	4712956	Parc Nacional d'Aigüestortes i Estany de Sant Maurici
14	1522	920.32	1575.2	18.4	12.5	1.5	1	0.96	11.14	2009	1619	8	2887.58		1.19	9.37	326637	4712956	Parc Nacional d'Aigüestortes i Estany de Sant Maurici
15	1739	1192.18	1692.27	20.6	14.9	1.5	1.1	-0.7	9.78	2010	2188	4.96	21.5		1111.29	10.05	330208	4720823	Parc Nacional d'Aigüestortes i Estany de Sant Maurici
16	1739	1354.4	1868.4	20.6	15.4	1.7	1	0.96	11.14	2009	2188	4.96	21.5		126.14	10.05	330208	4720823	Parc Nacional d'Aigüestortes i Estany de Sant Maurici
17	1739	1091.23	NA	19.1	14.1	1.4	1.1	0.69	8.52	2014	2188	4.96	21.5		23.84	10.05	330208	4720823	Parc Nacional d'Aigüestortes i Estany de Sant Maurici
18	1739	1467.62	2101.36	20.6	14.8	1.7	1.1	2.17	9.58	2011	2188	4.96	21.5		2.67	10.05	330208	4720823	Parc Nacional d'Aigüestortes i Estany de Sant Maurici
19	1739	924.29	1469.2	19.9	14.5	1.5	1	-1.61	9.2	2013	2188	4.96	21.5		91.32	10.05	330208	4720823	Parc Nacional d'Aigüestortes i Estany de Sant Maurici
20	1739	1277.05	1810.1	20.6	14.8	1.8	1.2	0.71	11.32	2012	2188	4.96	21.5		32.32	10.05	330208	4720823	Parc Nacional d'Aigüestortes i Estany de Sant Maurici
21	1744	489.41	870.68	19.2	11.8	2.8	1.8	-0.7	9.78	2010	2281	0.18	9.9		388.39	9.64	330237	4720120	Parc Nacional d'Aigüestortes i Estany de Sant Maurici
22	1744	715.65	1165.46	20	12.7	2.8	2.1	0.71	11.32	2012	2281	0.18	9.9		0.98	9.64	330237	4720120	Parc Nacional d'Aigüestortes i Estany de Sant Maurici
23	1744	610.81	1022.59	20.8	12.3	2.8	1.8	0.96	11.14	2009	2281	0.18	9.9		53.49	9.64	330237	4720120	Parc Nacional d'Aigüestortes i Estany de Sant Maurici
24	1744	646.94	1137.44	18.6	12.3	2.5	1.8	2.17	9.58	2011	2281	0.18	9.9		9.46	9.64	330237	4720120	Parc Nacional d'Aigüestortes i Estany de Sant Maurici
25	1755	1053.11	1651.78	19.8	12.9	1.9	1.3	2.17	9.58	2011	2168	3.66	15.04		10.06	9.78	330496	4720962	Parc Nacional d'Aigüestortes i Estany de Sant Maurici
26	1755	971.76	1488.43	20.6	13	1.8	1.1	0.96	11.14	2009	2168	3.66	15.04		52.69	9.78	330496	4720962	Parc Nacional d'Aigüestortes i Estany de Sant Maurici
27	1755	809.53	1265.96	19.5	12.6	1.9	1.2	-0.7	9.78	2010	2168	3.66	15.04		121.6	9.78	330496	4720962	Parc Nacional d'Aigüestortes i Estany de Sant Maurici
28	1761	1105	1723.78	20	13.3	1.6	1.1	2.17	9.58	2011	2141	0.86	12.78		33.89	9.55	330385	4721409	Parc Nacional d'Aigüestortes i Estany de Sant Maurici
29	1761	835.49	1315.3	19.4	13	1.5	1	-0.7	9.78	2010	2141	0.86	12.78		32.1	9.55	330385	4721409	Parc Nacional d'Aigüestortes i Estany de Sant Maurici
30	1761	604.44	1130.08	17.7	12.4	1.4	0.9	-1.61	9.2	2013	2141	0.86	12.78		0.47	9.55	330385	4721409	Parc Nacional d'Aigüestortes i Estany de Sant Maurici
31	1761	1003.38	1520.6	20.3	14.2	1.4	0.9	0.96	11.14	2009	2141	0.86	12.78		0.41	9.55	330385	4721409	Parc Nacional d'Aigüestortes i Estany de Sant Maurici
32	1761	1017.41	1543.88	20	13.7	1.6	1.1	0.71	11.32	2012	2141	0.86	12.78		259.79	9.55	330385	4721409	Parc Nacional d'Aigüestortes i Estany de Sant Maurici
33	1766	508.83	891.39	17	12	1.6	0.9	0.96	11.14	2009	2591	3.55	18.73		75.41	10.54	330402	4718247	Parc Nacional d'Aigüestortes i Estany de Sant Maurici
34	1766	318.77	638.34	15.4	11.2	1.5	1	-0.7	9.78	2010	2591	3.55	18.73		29.32	10.54	330402	4718247	Parc Nacional d'Aigüestortes i Estany de Sant Maurici
35	1776	1011.68	1451.14	20.5	14.7	1.4	1	-0.7	9.78	2010	2301	2.13	6.68		33.19	10.57	330519	4720310	Parc Nacional d'Aigüestortes i Estany de Sant Maurici
36	1776	1249.75	1826.2	20.5	14.3	1.4	1.1	2.17	9.58	2011	2301	2.13	6.68		463.36	10.57	330519	4720310	Parc Nacional d'Aigüestortes i Estany de Sant Maurici
37	1776	1090.11	1586.74	20.1	14.4	1.4	1.2	0.71	11.32	2012	2301	2.13	6.68		19.07	10.57	330519	4720310	Parc Nacional d'Aigüestortes i Estany de Sant Maurici
38	1776	881.73	NA	18.7	13.4	1.3	1.1	0.69	8.52	2014	2301	2.13	6.68		23.85	10.57	330519	4720310	Parc Nacional d'Aigüestortes i Estany de Sant Maurici
39	1776	741.7	1233.15	19.2	13.8	1.3	1	-1.61	9.2	2013	2301	2.13	6.68		34.29	10.57	330519	4720310	Parc Nacional d'Aigüestortes i Estany de Sant Maurici
40	1776	1132.91	1602.64	20.3	15.3	1.3	0.9	0.96	11.14	2009	2301	2.13	6.68		40.2	10.57	330519	4720310	Parc Nacional d'Aigüestortes i Estany de Sant Maurici
41	1810	714.48	1188.1	17.1	12.5	1.2	1	0.71	11.32	2012	2450	4.64	35.27		156.88	9.4	330829	4718669	Parc Nacional d'Aigüestortes i Estany de Sant Maurici
42	1810	399.41	825.64	16.3	11.4	1.2	1	-1.61	9.2	2013	2450	4.64	35.27		190.29	9.4	330829	4718669	Parc Nacional d'Aigüestortes i Estany de Sant Maurici
43	1810	714.78	1186.62	17	12.7	1	0.7	0.96	11.14	2009	2450	4.64	35.27		0.53	9.4	330829	4718669	Parc Nacional d'Aigüestortes i Estany de Sant Maurici
44	1810	800.44	1354.68	16.9	12.2	1.2	0.8	2.17	9.58	2011	2450	4.64	35.27		38.24	9.4	330829	4718669	Parc Nacional d'Aigüestortes i Estany de Sant Maurici
45	1810	542.42	937.29	15.9	12.3	0.9	0.8	-0.7	9.78	2010	2450	4.64	35.27		1.18	9.4	330829	4718669	Parc Nacional d'Aigüestortes i Estany de Sant Maurici
46	1810	450.45	NA	14.4	11.3	1	0.9	0.69	8.52	2014	2450	4.64	35.27		76.69	9.4	330829	4718669	Parc Nacional d'Aigüestortes i Estany de Sant Maurici
47	1817	474.36	935.08	16.3	11	1.8	1.4	2.17	9.58	2011	2545	0.05	2.16		3939.76	9.46	330954	4718109	Parc Nacional d'Aigüestortes i Estany de Sant Maurici
48	1817	290.06	611.34	20.2	10.4	1.9	1.4	-0.7	9.78	2010	2545	0.05	2.16		23.01	9.46	330954	4718109	Parc Nacional d'Aigüestortes i Estany de Sant Maurici
49	1817	447.12	803	17.4	13.1	2.1	1.6	0.96	11.14	2009	2545	0.05	2.16		14.1	9.46	330954	4718109	Parc Nacional d'Aigüestortes i Estany de Sant Maurici
50	1825	574.29	1000.67	16.8	12	1.5	1.5	2.17	9.58	2011	2551	0.1	1.19		513.3	9.19	331019	4718280	Parc Nacional d'Aigüestortes i Estany de Sant Maurici
51	1825	330.26	612.83	17.2	11.5	1.5	1.5	-0.7	9.78	2010	2551	0.1	1.19		619.04	9.19	331019	4718280	Parc Nacional d'Aigüestortes i Estany de Sant Maurici
52	1825	486.74	814.22	17.5	12.4	1.4	1.5	0.96	11.14	2009	2551	0.1	1.19		39.18	9.19	331019	4718280	Parc Nacional d'Aigüestortes i Estany de Sant Maurici
53	1849	70.65	247.3	13.6	7.9	2.1	1.6	-1.61	9.2	2013	2668	0.08	0.67		8.49	9.15	331356	4716965	Parc Nacional d'Aigüestortes i Estany de Sant Maurici
54	1849	343.71	667.1	18.5	10.5	2.4	2	0.71	11.32	2012	2668	0.08	0.67		33.49	9.15	331356	4716965	Parc Nacional d'Aigüestortes i Estany de Sant Maurici
55	1849	348.67	703.93	17.8	10.4	2.4	1.8	2.17	9.58	2011	2668	0.08	0.67		2.16	9.15	331356	4716965	Parc Nacional d'Aigüestortes i Estany de Sant Maurici
56	1849	90.29	275.61	13.6	9	1.8	1.2	0.69	8.52	2014	2668	0.08	0.67		0.75	9.15	331356	4716965	Parc Nacional d'Aigüestortes i Estany de Sant Maurici
57	1849	95.45	281.3	14.7	8.4	2.4	2	-0.7	9.78	2010	2668	0.08	0.67		14.08	9.15	331356	4716965	Parc Nacional d'Aigüestortes i Estany de Sant Maurici
58	1883	985.02	1541.4	19.2	13.4	0.9	0.8	0.71	11.32	2012	2002	7.63	393.83		1111.29	9.94	331777	4715492	Parc Nacional d'Aigüestortes i Estany de Sant Maurici
59	1883	765.86	NA	17.1	11.9	1	0.7	0.69	8.52	2014	2002	7.63	393.83		126.14	9.94	331777	4715492	Parc Nacional d'Aigüestortes i Estany de Sant Maurici
60	1883	927.29	1467.33	18.3	13.5	0.9	0.8	0.96	11.14	2009	2002	7.63	393.83		23.84	9.94	331777	4715492	Parc Nacional d'Aigüestortes i Estany de Sant Maurici
61	1883	790.46	1306.01	18	12.6	1	0.8	-0.7	9.78	2010	2002	7.63	393.83		2.67	9.94	331777	4715492	Parc Nacional d'Aigüestortes i Estany de Sant Maurici
62	1883	1091.46	1755.09	19.1	13.2	0.9	0.8	2.17	9.58	2011	2002	7.63	393.83		112	9.94	331777	4715492	Parc Nacional d'Aigüestortes i Estany de Sant Maurici
63	1883	583.27	1155.43	16.8	11.8	1.1	0.7	-1.61	9.2	2013	2002	7.63	393.83		91.32	9.94	331777	4715492	Parc Nacional d'Aigüestortes i Estany de Sant Maurici
64	1917	522.57	941.63	15.8	12.1	0.9	0.7	0.96	11.14	2009	2447	6.18	63.95		32.32	10.18	332285	4717140	Parc Nacional d'Aigüestortes i Estany de Sant Maurici
65	1917	574.7	1057.42	16.7	11.9	1	0.8	0.71	11.32	2012	2447	6.18	63.95		0.98	10.18	332285	4717140	Parc Nacional d'Aigüestortes i Estany de Sant Maurici
66	1917	194.07	568.66	12.7	9.6	0.9	0.7	-1.61	9.2	2013	2447	6.18	63.95		53.49	10.18	332285	4717140	Parc Nacional d'Aigüestortes i Estany de Sant Maurici
67	1917	304.88	NA	13.5	10.5	0.9	0.6	0.69	8.52	2014	2447	6.18	63.95		9.46	10.18	332285	4717140	Parc Nacional d'Aigüestortes i Estany de Sant Maurici
68	1917	400.28	800.71	15	11	1	0.8	-0.7	9.78	2010	2447	6.18	63.95		10.06	10.18	332285	4717140	Parc Nacional d'Aigüestortes i Estany de Sant Maurici
69	1917	669.34	1198.98	16	12	0.9	0.7	2.17	9.58	2011	2447	6.18	63.95		54.98	10.18	332285	4717140	Parc Nacional d'Aigüestortes i Estany de Sant Maurici
70	1945	349.44	671.12	16.7	11.3	1.3	0.9	-0.7	9.78	2010	2493	1.35	26.02		109.31	9.57	332798	4717326	Parc Nacional d'Aigüestortes i Estany de Sant Maurici
71	1945	614.5	1044.25	17.6	12.4	1.3	1	2.17	9.58	2011	2493	1.35	26.02		52.69	9.57	332798	4717326	Parc Nacional d'Aigüestortes i Estany de Sant Maurici
72	1945	160.52	474.96	13	9.6	1.2	0.8	-1.61	9.2	2013	2493	1.35	26.02		121.6	9.57	332798	4717326	Parc Nacional d'Aigüestortes i Estany de Sant Maurici
73	1945	272.19	NA	14.4	10	1.2	0.7	0.69	8.52	2014	2493	1.35	26.02		33.89	9.57	332798	4717326	Parc Nacional d'Aigüestortes i Estany de Sant Maurici
74	1945	573.72	1002.4	17.6	12.1	1.3	1.2	0.71	11.32	2012	2493	1.35	26.02		0.47	9.57	332798	4717326	Parc Nacional d'Aigüestortes i Estany de Sant Maurici
75	1945	506.15	858.21	17.3	12.3	1.5	1	0.96	11.14	2009	2493	1.35	26.02		0.41	9.57	332798	4717326	Parc Nacional d'Aigüestortes i Estany de Sant Maurici
76	1997	839.24	1380.81	20.5	13.9	1.3	1	-1.61	9.2	2013	2324	0.74	2.67		259.79	10.21	333394	4715303	Parc Nacional d'Aigüestortes i Estany de Sant Maurici
77	1997	1015.89	NA	18.6	13.9	1.1	1	0.69	8.52	2014	2324	0.74	2.67		75.41	10.21	333394	4715303	Parc Nacional d'Aigüestortes i Estany de Sant Maurici
78	1997	1180.36	1665.42	21	15.3	1.5	1.1	0.96	11.14	2009	2324	0.74	2.67		29.32	10.21	333394	4715303	Parc Nacional d'Aigüestortes i Estany de Sant Maurici
79	1997	1348.15	1930.44	22.1	14.9	1.6	1.2	2.17	9.58	2011	2324	0.74	2.67		33.19	10.21	333394	4715303	Parc Nacional d'Aigüestortes i Estany de Sant Maurici
80	1997	1043.02	1528.6	21.6	14.5	1.4	1.1	-0.7	9.78	2010	2324	0.74	2.67		463.36	10.21	333394	4715303	Parc Nacional d'Aigüestortes i Estany de Sant Maurici
81	2025	262.27	624.85	13.8	10.1	1.6	1.1	0.69	8.52	2014	2366	0.46	30.9		4.42	8.5	333755	4714516	Parc Nacional d'Aigüestortes i Estany de Sant Maurici
82	2025	524.74	959.58	16.6	11.6	1.7	1.1	2.17	9.58	2011	2366	0.46	30.9		23.85	8.5	333755	4714516	Parc Nacional d'Aigüestortes i Estany de Sant Maurici
83	2025	353.53	687.21	16.8	11.6	2	1	-0.7	9.78	2010	2366	0.46	30.9		34.29	8.5	333755	4714516	Parc Nacional d'Aigüestortes i Estany de Sant Maurici
84	2025	228.95	560.33	13.9	10.2	1.7	1.1	-1.61	9.2	2013	2366	0.46	30.9		40.2	8.5	333755	4714516	Parc Nacional d'Aigüestortes i Estany de Sant Maurici
85	2025	525.88	942.08	17.2	11.2	1.9	1.4	0.71	11.32	2012	2366	0.46	30.9		156.88	8.5	333755	4714516	Parc Nacional d'Aigüestortes i Estany de Sant Maurici
86	2079	117.41	NA	11.4	8.4	1.2	0.6	0.69	8.52	2014	2439	0.87	12.72		190.29	8.92	335018	4720178	Parc Nacional d'Aigüestortes i Estany de Sant Maurici
87	2079	216.54	574.21	14.1	9.5	1.6	0.9	-0.7	9.78	2010	2439	0.87	12.72		0.53	8.92	335018	4720178	Parc Nacional d'Aigüestortes i Estany de Sant Maurici
88	2079	342.51	731.54	14.8	10.6	1.5	1	0.96	11.14	2009	2439	0.87	12.72		1.18	8.92	335018	4720178	Parc Nacional d'Aigüestortes i Estany de Sant Maurici
89	2079	64.07	390.77	15	7.8	1.2	1	-1.61	9.2	2013	2439	0.87	12.72		34.19	8.92	335018	4720178	Parc Nacional d'Aigüestortes i Estany de Sant Maurici
90	2079	446.49	925.91	15.1	10.6	1.5	0.9	2.17	9.58	2011	2439	0.87	12.72		3939.76	8.92	335018	4720178	Parc Nacional d'Aigüestortes i Estany de Sant Maurici
91	2079	342.45	844.58	15.9	10.6	1.3	0.9	0.71	11.32	2012	2439	0.87	12.72		23.01	8.92	335018	4720178	Parc Nacional d'Aigüestortes i Estany de Sant Maurici
92	2099	711.89	1156.81	16.8	13	0.9	0.6	0.96	11.14	2009	2452	2.05	32.32		14.1	8.6	335332	4720251	Parc Nacional d'Aigüestortes i Estany de Sant Maurici
93	2099	318.65	721.32	14.2	10.9	0.8	0.7	-1.61	9.2	2013	2452	2.05	32.32		513.3	8.6	335332	4720251	Parc Nacional d'Aigüestortes i Estany de Sant Maurici
94	2099	455.41	NA	14.5	11.4	0.7	0.6	0.69	8.52	2014	2452	2.05	32.32		619.04	8.6	335332	4720251	Parc Nacional d'Aigüestortes i Estany de Sant Maurici
95	2099	570.61	956.92	16.5	12.5	1	0.8	-0.7	9.78	2010	2452	2.05	32.32		8.49	8.6	335332	4720251	Parc Nacional d'Aigüestortes i Estany de Sant Maurici
96	2099	856.3	1384.03	16.9	12.7	0.9	0.6	2.17	9.58	2011	2452	2.05	32.32		33.49	8.6	335332	4720251	Parc Nacional d'Aigüestortes i Estany de Sant Maurici
97	2099	703.95	1158.61	17.1	12.8	0.9	0.8	0.71	11.32	2012	2452	2.05	32.32		2.16	8.6	335332	4720251	Parc Nacional d'Aigüestortes i Estany de Sant Maurici
98	2117	858.09	1393.86	18.2	13.2	1.1	0.8	0.96	11.14	2009	2165	14.44	139.71		1.19	9.05	335498	4721611	Parc Nacional d'Aigüestortes i Estany de Sant Maurici
99	2123	928.93	1323.28	27.3	14.9	5.7	2.6	-0.7	9.78	2010	2320	0.08	0.76		14.08	9.49	335606	4721043	Parc Nacional d'Aigüestortes i Estany de Sant Maurici
100	2123	928.49	1351.81	24.7	14.4	4.8	2.4	0.96	11.14	2009	2320	0.08	0.76		1111.29	9.49	335606	4721043	Parc Nacional d'Aigüestortes i Estany de Sant Maurici
101	2123	NA	41.56	NA	NA	NA	NA	0.71	11.32	2012	2320	0.08	0.76		126.14	9.49	335606	4721043	Parc Nacional d'Aigüestortes i Estany de Sant Maurici
102	2123	1119.97	1644.04	24.4	14	4.6	2.6	2.17	9.58	2011	2320	0.08	0.76		23.84	9.49	335606	4721043	Parc Nacional d'Aigüestortes i Estany de Sant Maurici
103	2128	679.45	1149.73	17.1	12.5	1.2	0.8	0.96	11.14	2009	2339	2.19	46.45		2.67	8.3	335723	4720802	Parc Nacional d'Aigüestortes i Estany de Sant Maurici
104	2128	513.64	927.9	15.9	11.9	1.1	0.7	-0.7	9.78	2010	2339	2.19	46.45		112	8.3	335723	4720802	Parc Nacional d'Aigüestortes i Estany de Sant Maurici
105	2128	195.8	571.51	12.7	9.6	0.7	0.5	-1.61	9.2	2013	2339	2.19	46.45		91.32	8.3	335723	4720802	Parc Nacional d'Aigüestortes i Estany de Sant Maurici
106	2128	734.8	1251.3	16.3	12.5	1.1	0.7	2.17	9.58	2011	2339	2.19	46.45		32.32	8.3	335723	4720802	Parc Nacional d'Aigüestortes i Estany de Sant Maurici
107	2128	345.87	NA	14.1	10.5	0.8	0.7	0.69	8.52	2014	2339	2.19	46.45		0.98	8.3	335723	4720802	Parc Nacional d'Aigüestortes i Estany de Sant Maurici
108	2128	656.18	571.51	16.7	12.2	0.9	0.7	0.71	11.32	2012	2339	2.19	46.45		53.49	8.3	335723	4720802	Parc Nacional d'Aigüestortes i Estany de Sant Maurici
109	2158	1357.07	1854.51	21.6	16.4	1.1	0.9	0.96	11.14	2009	2022	0.55	12.83		9.46	9.75	336245	4722917	Parc Nacional d'Aigüestortes i Estany de Sant Maurici
110	2158	NA	NA	NA	NA	NA	NA	0.69	8.52	2014	2022	0.55	12.83		54.98	9.75	336245	4722917	Parc Nacional d'Aigüestortes i Estany de Sant Maurici
111	2158	961.18	1523.61	21.4	14.9	1.1	0.8	-1.61	9.2	2013	2022	0.55	12.83		109.31	9.75	336245	4722917	Parc Nacional d'Aigüestortes i Estany de Sant Maurici
112	2158	1544.69	2167.22	21.6	15	1.3	1.1	2.17	9.58	2011	2022	0.55	12.83		52.69	9.75	336245	4722917	Parc Nacional d'Aigüestortes i Estany de Sant Maurici
113	2158	1258.02	1774.24	22.4	15.3	1.3	1	-0.7	9.78	2010	2022	0.55	12.83		121.6	9.75	336245	4722917	Parc Nacional d'Aigüestortes i Estany de Sant Maurici
114	2158	1447.96	1966.1	21.9	15.9	1.4	1.1	0.71	11.32	2012	2022	0.55	12.83		33.89	9.75	336245	4722917	Parc Nacional d'Aigüestortes i Estany de Sant Maurici
115	2279	791.09	1210.26	19.1	13.9	1.4	0.9	0.96	11.14	2009	2229	0.48	10.47		181.75	10.17	342693	4738014	Parc Natural de l'Alt Pirineu
116	2279	752.26	1159.85	20.1	13.3	1.9	1.3	-0.7	9.78	2010	2229	0.48	10.47		259.79	10.17	342693	4738014	Parc Natural de l'Alt Pirineu
117	2280	1332.69	2010.25	20.8	13.8	2.2	1.3	2.17	9.58	2011	2130	0.56	32.73		31.52	10.71	344493	4736855	Parc Natural de l'Alt Pirineu
118	2280	564.34	920.88	18.1	12.9	1.3	0.9	-1.61	9.2	2013	2130	0.56	32.73		33.19	10.71	344493	4736855	Parc Natural de l'Alt Pirineu
119	2280	1196.77	1713.22	22.7	14.5	3.3	1.8	0.71	11.32	2012	2130	0.56	32.73		463.36	10.71	344493	4736855	Parc Natural de l'Alt Pirineu
120	2280	1050.73	1583.02	21.6	14.3	2.1	1.3	-0.7	9.78	2010	2130	0.56	32.73		19.07	10.71	344493	4736855	Parc Natural de l'Alt Pirineu
121	2360	1178.99	1724.94	20.5	14.2	1.6	1.4	0.71	11.32	2012	2203	1.78	29.35		4.42	9.65	352547	4723695	Parc Natural de l'Alt Pirineu
122	2360	1014.23	1527.7	21.3	14	1.7	1.2	-0.7	9.78	2010	2203	1.78	29.35		23.85	9.65	352547	4723695	Parc Natural de l'Alt Pirineu
123	2360	759.28	1322.91	20	12.9	1.5	1.1	-1.61	9.2	2013	2203	1.78	29.35		40.2	9.65	352547	4723695	Parc Natural de l'Alt Pirineu
124	2360	1005.95	NA	19.1	12.8	1.5	1.1	0.69	8.52	2014	2203	1.78	29.35		156.88	9.65	352547	4723695	Parc Natural de l'Alt Pirineu
125	2360	1334.12	1978.09	21.1	14.3	1.9	1.2	2.17	9.58	2011	2203	1.78	29.35		190.29	9.65	352547	4723695	Parc Natural de l'Alt Pirineu
126	2362	819.49	NA	17.4	12.9	1.3	1	0.69	8.52	2014	2311	1.98	13.51		0.53	9.8	352584	4724194	Parc Natural de l'Alt Pirineu
127	2362	1111.87	1700.23	20	13.5	1.5	1.07	2.17	9.58	2011	2311	1.98	13.51		1.18	9.8	352584	4724194	Parc Natural de l'Alt Pirineu
128	2362	986.73	1500.69	20	13.5	1.6	1.2	0.71	11.32	2012	2311	1.98	13.51		34.19	9.8	352584	4724194	Parc Natural de l'Alt Pirineu
129	2362	644.73	1156.68	18.5	12.6	1.6	1.1	-1.61	9.2	2013	2311	1.98	13.51		3939.76	9.8	352584	4724194	Parc Natural de l'Alt Pirineu
130	2362	885.29	1329.82	20.3	14.2	1.7	1.1	-0.7	9.78	2010	2311	1.98	13.51		23.01	9.8	352584	4724194	Parc Natural de l'Alt Pirineu
131	2362	988.98	1485.56	19.2	14	1.5	1	0.96	11.14	2009	2311	1.98	13.51		14.1	9.8	352584	4724194	Parc Natural de l'Alt Pirineu
132	2380	818.77	1366.37	17.1	12.1	0.9	0.8	2.17	9.58	2011	2271	17.95	47.2		567.01	9.5	354504	4730799	Parc Natural de l'Alt Pirineu
133	2380	294.57	696.9	14.7	10.5	1	0.8	-1.61	9.2	2013	2271	17.95	47.2		8.49	9.5	354504	4730799	Parc Natural de l'Alt Pirineu
134	2380	642.37	1141.4	17.1	12.1	1	0.9	0.71	11.32	2012	2271	17.95	47.2		33.49	9.5	354504	4730799	Parc Natural de l'Alt Pirineu
135	2380	570.93	985.14	16.5	12.4	1	0.9	-0.7	9.78	2010	2271	17.95	47.2		14.08	9.5	354504	4730799	Parc Natural de l'Alt Pirineu
136	2380	678.06	1131.38	17	13	0.9	0.6	0.96	11.14	2009	2271	17.95	47.2		1111.29	9.5	354504	4730799	Parc Natural de l'Alt Pirineu
137	2387	NA	NA	NA	NA	NA	NA	0.71	11.32	2012	2275	0.35	5.38		126.14	9.63	354623	4731120	Parc Natural de l'Alt Pirineu
138	2387	499.25	867.21	20.3	11.6	4	2.3	-0.7	9.78	2010	2275	0.35	5.38		23.84	9.63	354623	4731120	Parc Natural de l'Alt Pirineu
139	2387	534.66	919.8	18.9	11.9	2.8	1.6	0.96	11.14	2009	2275	0.35	5.38		112	9.63	354623	4731120	Parc Natural de l'Alt Pirineu
140	2387	796.66	1284.44	21.3	11.2	3.8	2.2	2.17	9.58	2011	2275	0.35	5.38		91.32	9.63	354623	4731120	Parc Natural de l'Alt Pirineu
141	2468	1438.91	2122.55	21.6	14.1	1.7	1.2	2.17	9.58	2011	2072	0.75	32.11		32.32	10.12	360308	4727003	Parc Natural de l'Alt Pirineu
142	2468	1306.17	1832.14	21.1	14.5	1.7	1.3	0.96	11.14	2009	2072	0.75	32.11		0.98	10.12	360308	4727003	Parc Natural de l'Alt Pirineu
143	2468	865.92	1329.14	19.2	13.7	0.9	0.9	-1.61	9.2	2013	2072	0.75	32.11		53.49	10.12	360308	4727003	Parc Natural de l'Alt Pirineu
144	2468	1290.28	1850.49	21.9	14.7	1.9	1.6	0.71	11.32	2012	2072	0.75	32.11		9.46	10.12	360308	4727003	Parc Natural de l'Alt Pirineu
145	2468	1105.02	NA	19.4	13.8	1.3	1.2	0.69	8.52	2014	2072	0.75	32.11		54.98	10.12	360308	4727003	Parc Natural de l'Alt Pirineu
146	2526	798.98	1180.41	23.7	12.6	4.5	2.2	0.96	11.14	2009	2129	0.01	0.2		109.31	9.05	362651	4729916	Parc Natural de l'Alt Pirineu
147	2526	791.61	1166.04	23.4	13.9	4.8	2.9	-0.7	9.78	2010	2129	0.01	0.2		52.69	9.05	362651	4729916	Parc Natural de l'Alt Pirineu
148	2531	755.51	1130.44	21.4	13.9	2.6	2.3	-0.7	9.78	2010	2129	0.04	0.42		121.6	9.51	362680	4729921	Parc Natural de l'Alt Pirineu
149	2531	803.73	1187.96	21.6	14.5	2.4	1.8	0.96	11.14	2009	2129	0.04	0.42		33.89	9.51	362680	4729921	Parc Natural de l'Alt Pirineu
150	2537	488.56	NA	16.8	12	1.3	0.9	-1.61	9.2	2013	2107	12.06	44.3		32.1	9.42	362702	4729388	Parc Natural de l'Alt Pirineu
151	2537	732.76	1252.24	17.1	12.3	1.2	1	0.69	8.52	2014	2107	12.06	44.3		259.79	9.42	362702	4729388	Parc Natural de l'Alt Pirineu
152	2537	1100.41	1683.87	19.8	13.6	1.2	1.1	2.17	9.58	2011	2107	12.06	44.3		29.32	9.42	362702	4729388	Parc Natural de l'Alt Pirineu
153	2537	914.13	1408.39	19.9	13.8	1.2	1.1	0.71	11.32	2012	2107	12.06	44.3		33.19	9.42	362702	4729388	Parc Natural de l'Alt Pirineu
154	2537	900.91	1371.82	19.1	13.6	1.1	0.8	0.96	11.14	2009	2107	12.06	44.3		463.36	9.42	362702	4729388	Parc Natural de l'Alt Pirineu
155	2537	804.63	1238.29	19	13.8	1.3	1.1	-0.7	9.78	2010	2107	12.06	44.3		23.85	9.42	362702	4729388	Parc Natural de l'Alt Pirineu
156	2627	670.15	1046.47	19.1	13.3	1.3	1.4	-0.7	9.78	2010	2246	1.14	17.24		4.42	10.51	363419	4730650	Parc Natural de l'Alt Pirineu
157	2627	764.87	1170.58	19.4	13.7	1.3	1.1	0.96	11.14	2009	2246	1.14	17.24		40.2	10.51	363419	4730650	Parc Natural de l'Alt Pirineu
158	2778	403.98	773.58	16.2	11.2	1.4	0.9	-0.7	9.78	2010	2534	0.48	16.86		156.88	8.93	366710	4724424	Parc Natural de l'Alt Pirineu
159	2778	159.81	390.77	12.6	9.5	1.4	1	-1.61	9.2	2013	2534	0.48	16.86		190.29	8.93	366710	4724424	Parc Natural de l'Alt Pirineu
160	2778	256.79	NA	13.6	10	1.2	0.8	0.69	8.52	2014	2534	0.48	16.86		0.53	8.93	366710	4724424	Parc Natural de l'Alt Pirineu
161	2778	647.04	1119.14	15.6	11.6	1.6	1.2	2.17	9.58	2011	2534	0.48	16.86		1.18	8.93	366710	4724424	Parc Natural de l'Alt Pirineu
162	2778	511.46	884.54	16.8	12.3	1.3	0.8	0.96	11.14	2009	2534	0.48	16.86		28.4	8.93	366710	4724424	Parc Natural de l'Alt Pirineu
163	2778	559.72	985.24	18	12	1.4	1.2	0.71	11.32	2012	2534	0.48	16.86		56.86	8.93	366710	4724424	Parc Natural de l'Alt Pirineu
164	2788	365.86	780.36	13.5	10.9	0.9	0.7	2.17	9.58	2011	2626	0.37	5		115.35	8.76	367287	4724693	Parc Natural de l'Alt Pirineu
165	2788	320.88	985.24	16	10.4	0.9	0.9	0.71	11.32	2012	2626	0.37	5		24.22	8.76	367287	4724693	Parc Natural de l'Alt Pirineu
166	2788	235.2	543.82	13.5	10.9	0.9	0.7	0.96	11.14	2009	2626	0.37	5		205.7	8.76	367287	4724693	Parc Natural de l'Alt Pirineu
167	2788	18.08	193.5	8.4	7.4	0.8	0.6	-1.61	9.2	2013	2626	0.37	5		34.19	8.76	367287	4724693	Parc Natural de l'Alt Pirineu
168	2788	48.36	NA	10	8.6	0.6	0.6	0.69	8.52	2014	2626	0.37	5		3939.76	8.76	367287	4724693	Parc Natural de l'Alt Pirineu
169	2788	187.41	480.25	14.1	10.3	0.9	0.7	-0.7	9.78	2010	2626	0.37	5		23.01	8.76	367287	4724693	Parc Natural de l'Alt Pirineu
170	2790	576.65	992.78	16.1	11.9	1.2	0.8	-0.7	9.78	2010	2343	5.86	104.42		1111.29	9.22	367485	4723322	Parc Natural de l'Alt Pirineu
171	2790	418.09	NA	14.7	11.2	1.1	0.6	0.69	8.52	2014	2343	5.86	104.42		567.01	9.22	367485	4723322	Parc Natural de l'Alt Pirineu
172	2790	701.84	1174.87	18	12.5	1.1	0.7	0.71	11.32	2012	2343	5.86	104.42		8.49	9.22	367485	4723322	Parc Natural de l'Alt Pirineu
173	2790	299.17	730.52	14	10.4	1	0.6	-1.61	9.2	2013	2343	5.86	104.42		33.49	9.22	367485	4723322	Parc Natural de l'Alt Pirineu
174	2790	665.95	1125.21	17	12.6	1	0.6	0.96	11.14	2009	2343	5.86	104.42		14.08	9.22	367485	4723322	Parc Natural de l'Alt Pirineu
175	2790	798.17	1356.37	16.7	12.2	1	0.7	2.17	9.58	2011	2343	5.86	104.42		1111.29	9.22	367485	4723322	Parc Natural de l'Alt Pirineu
176	2806	344.29	755.52	15.6	10.4	1.9	1.1	2.17	9.58	2011	2880	1.17	19.1		126.14	10.34	368971	4724269	Parc Natural de l'Alt Pirineu
177	2806	357.89	707.1	14.8	11.5	1.6	0.9	0.96	11.14	2009	2880	1.17	19.1		23.84	10.34	368971	4724269	Parc Natural de l'Alt Pirineu
178	2877	447.89	801.81	16.6	11.7	1.8	1	-0.7	9.78	2010	2661	0.19	6.69		2.67	10.17	395504	4704709	Tossa Plana de Lles-Puigpedrós
179	2877	702.58	1198.31	17.7	12.5	1.3	1	2.17	9.58	2011	2661	0.19	6.69		112	10.17	395504	4704709	Tossa Plana de Lles-Puigpedrós
180	2877	378.27	658.83	15.6	11.9	1.4	1.1	-1.61	9.2	2013	2661	0.19	6.69		91.32	10.17	395504	4704709	Tossa Plana de Lles-Puigpedrós
181	2877	615.78	1050.7	17.4	12.3	1.5	1.4	0.71	11.32	2012	2661	0.19	6.69		32.32	10.17	395504	4704709	Tossa Plana de Lles-Puigpedrós
182	2878	517.78	962.31	17.2	11.1	2.7	1.5	0.96	11.14	2009	2574	0.65	20.91		53.49	11.31	395540	4704177	Tossa Plana de Lles-Puigpedrós
183	2878	314.49	1197.82	16.3	10.3	3.3	1.4	-1.61	9.2	2013	2574	0.65	20.91		9.46	11.31	395540	4704177	Tossa Plana de Lles-Puigpedrós
184	2878	411.9	800.95	16.6	10.6	3	1.2	-0.7	9.78	2010	2574	0.65	20.91		54.98	11.31	395540	4704177	Tossa Plana de Lles-Puigpedrós
185	2878	641.41	1110.88	19.4	11.2	3	1.7	2.17	9.58	2011	2574	0.65	20.91		109.31	11.31	395540	4704177	Tossa Plana de Lles-Puigpedrós
186	2879	480.52	715.21	15.6	11.5	1.5	1.3	0.96	11.14	2009	2551	0.7	10.2		52.69	10.02	395869	4704012	Tossa Plana de Lles-Puigpedrós
187	2879	376.61	931.67	15.1	10.4	1.6	1	-0.7	9.78	2010	2551	0.7	10.2		121.6	10.02	395869	4704012	Tossa Plana de Lles-Puigpedrós
188	2880	687.92	775.8	18.7	12.1	2.6	1.6	0.96	11.14	2009	2551	1.14	5.88		32.1	9.81	395981	4704088	Tossa Plana de Lles-Puigpedrós
189	2880	775.4	993.15	20.6	12.2	2.7	1.6	2.17	9.58	2011	2551	1.14	5.88		259.79	9.81	395981	4704088	Tossa Plana de Lles-Puigpedrós
190	2880	459.06	925.65	18.8	11.2	2.6	1.6	-1.61	9.2	2013	2551	1.14	5.88		29.32	9.81	395981	4704088	Tossa Plana de Lles-Puigpedrós
191	2880	523.09	1011.56	17.1	11.1	2.6	1.4	0.69	8.52	2014	2551	1.14	5.88		33.19	9.81	395981	4704088	Tossa Plana de Lles-Puigpedrós
192	2880	743.53	1270.9	19.1	12.5	2.8	1.8	0.71	11.32	2012	2551	1.14	5.88		463.36	9.81	395981	4704088	Tossa Plana de Lles-Puigpedrós
193	2880	590.86	1145.55	18.1	12.2	2.7	1.3	-0.7	9.78	2010	2551	1.14	5.88		4.42	9.81	395981	4704088	Tossa Plana de Lles-Puigpedrós
194	2884	662.92	1070.44	18.3	12.8	2.3	1.3	-0.7	9.78	2010	2484	1.73	30.21		23.85	10.8	396415	4704535	Tossa Plana de Lles-Puigpedrós
195	2884	863.06	1393.75	19.4	12.5	2.1	1.4	2.17	9.58	2011	2484	1.73	30.21		40.2	10.8	396415	4704535	Tossa Plana de Lles-Puigpedrós
196	2884	563.97	987	17.8	11.8	2.3	1.5	0.69	8.52	2014	2484	1.73	30.21		190.29	10.8	396415	4704535	Tossa Plana de Lles-Puigpedrós
197	2884	694.25	1143.66	18.8	12.5	2.2	1.4	0.96	11.14	2009	2484	1.73	30.21		0.53	10.8	396415	4704535	Tossa Plana de Lles-Puigpedrós
198	2884	812.36	1130.19	19.9	13.1	2.1	1.6	0.71	11.32	2012	2484	1.73	30.21		28.4	10.8	396415	4704535	Tossa Plana de Lles-Puigpedrós
199	2888	820.91	1454.2	19.2	12.8	1.5	1	-1.61	9.2	2013	2250	5.93	81.61		56.86	10.62	400659	4702943	Tossa Plana de Lles-Puigpedrós
200	2888	939.25	NA	17.7	12.4	1.3	1	0.69	8.52	2014	2250	5.93	81.61		115.35	10.62	400659	4702943	Tossa Plana de Lles-Puigpedrós
201	2888	1129.89	1693.42	19.9	14.3	1.4	1	0.96	11.14	2009	2250	5.93	81.61		24.22	10.62	400659	4702943	Tossa Plana de Lles-Puigpedrós
202	2888	1197.67	1819.5	20.6	13.9	1.5	1	0.71	11.32	2012	2250	5.93	81.61		63.84	10.62	400659	4702943	Tossa Plana de Lles-Puigpedrós
203	2888	984.05	1511.03	19.2	13.5	1.7	1	-0.7	9.78	2010	2250	5.93	81.61		33.71	10.62	400659	4702943	Tossa Plana de Lles-Puigpedrós
204	2888	1239.67	1903.89	20.6	13.7	1.4	1	2.17	9.58	2011	2250	5.93	81.61		151.98	10.62	400659	4702943	Tossa Plana de Lles-Puigpedrós
205	3004	412.68	805.75	16.8	11.1	2	1.2	-0.7	9.78	2010	2547	0.08	0.35		239.84	9.81	396098	4703987	Tossa Plana de Lles-Puigpedrós
206	3004	308.93	724.11	17.5	10.3	2	1.4	-1.61	9.2	2013	2547	0.08	0.35		205.7	9.81	396098	4703987	Tossa Plana de Lles-Puigpedrós
207	3004	475.94	922.7	16.9	10.9	2	1.5	0.96	11.14	2009	2547	0.08	0.35		114.16	9.81	396098	4703987	Tossa Plana de Lles-Puigpedrós
208	3004	308.21	NA	15.6	10.1	1.9	1.3	0.69	8.52	2014	2547	0.08	0.35		34.19	9.81	396098	4703987	Tossa Plana de Lles-Puigpedrós
209	3004	565.23	1021.12	17.7	11.3	2.4	1.8	0.71	11.32	2012	2547	0.08	0.35		3939.76	9.81	396098	4703987	Tossa Plana de Lles-Puigpedrós
210	3004	568.18	1085.16	17.2	10.9	2.1	1.4	2.17	9.58	2011	2547	0.08	0.35		23.01	9.81	396098	4703987	Tossa Plana de Lles-Puigpedrós
211	3005	818.36	1320.36	18.1	12.5	1.4	1.1	0.96	11.14	2009	2040	0.09	2.24		8.49	8.59	329843	4721851	Parc Nacional d'Aigüestortes i Estany de Sant Maurici
212	3006	832.92	1292.71	21.8	11.1	3.4	2.2	2.17	9.58	2011	2540	0.06	1.96		33.49	8.69	366710	4723639	Parc Natural de l'Alt Pirineu
213	3006	550.08	888.32	20.2	12.6	3.7	2.1	-0.7	9.78	2010	2540	0.06	1.96		14.08	8.69	366710	4723639	Parc Natural de l'Alt Pirineu
214	3006	637.91	1022.48	21.9	13	3.5	1.9	0.96	11.14	2009	2540	0.06	1.96		1111.29	8.69	366710	4723639	Parc Natural de l'Alt Pirineu
215	3093	745.34	1249.44	18.5	12.5	1.5	1.2	0.71	11.32	2012	2480	0.09	0.34		126.14	9.33	325604	4720722	Parc Nacional d'Aigüestortes i Estany de Sant Maurici
216	3093	327.52	740.15	15.9	10.9	1.4	1.1	-1.61	9.2	2013	2300	0.09	0.34		23.84	9.33	325604	4720722	Parc Nacional d'Aigüestortes i Estany de Sant Maurici
217	3093	575.47	1018.27	16.9	11.9	1.3	1	0.69	8.52	2014	2300	0.09	0.34		2.67	9.33	325604	4720722	Parc Nacional d'Aigüestortes i Estany de Sant Maurici
218	8001	938.33	NA	18	12.8	1	0.9	0.69	8.52	2014	1875	6.18	56.86		112	9.91	197236	4754120	Los Valles
219	8001	1144.94	1735.66	19.4	15	1.2	1	0.71	11.32	2012	1875	6.18	56.86		91.32	9.91	197236	4754120	Los Valles
220	8001	790.21	1335.78	18.8	13.4	1.2	0.8	-1.61	9.2	2013	1875	6.18	56.86		32.32	9.91	197236	4754120	Los Valles
221	8061	726.75	1218.42	16.5	12.6	1.2	0.8	0.71	11.32	2012	2450	6.6	87.37		53.49	9.9	237269	4740001	Puertos de Panticosa, Bramatuero y Brazatos
222	8061	127.95	321.69	15.6	9.3	1.1	1.4	-1.61	9.2	2013	2450	6.6	87.37		9.46	9.9	237269	4740001	Puertos de Panticosa, Bramatuero y Brazatos
223	8061	492.36	916.9	15.7	11.3	1.3	0.7	0.69	8.52	2014	2450	6.6	87.37		109.31	9.9	237269	4740001	Puertos de Panticosa, Bramatuero y Brazatos
224	8065	84.3	346.01	11.8	8.6	1.1	0.8	-1.61	9.2	2013	2654	2.53	24.22		52.69	10	237736	4740341	Puertos de Panticosa, Bramatuero y Brazatos
225	8065	404.31	759.56	16.1	11.5	1.5	1	0.71	11.32	2012	2654	2.53	24.22		121.6	10	237736	4740341	Puertos de Panticosa, Bramatuero y Brazatos
226	8089	329.31	NA	14.5	10.9	0.8	0.8	-1.61	9.2	2013	2475	1.08	21.15		32.1	10.36	276991	4725010
227	8091	192.02	NA	13.5	10.1	1	0.9	-1.61	9.2	2013	2540	0.85	33.71		259.79	10.27	277385	4725002
228	8128	402.52	NA	14.1	10.9	0.8	0.7	0.69	8.52	2014	2320	2.99	151.62		29.32	9.7	294245	4723599	Parque Natural del Posets - Maladeta
229	8128	331.65	730.82	15.3	11.4	0.9	0.8	-1.61	9.2	2013	2320	2.99	151.62		33.19	9.7	294245	4723599	Parque Natural del Posets - Maladeta
230	8133	511.09	NA	14.7	11.2	0.7	0.6	0.69	8.52	2014	2270	5.78	52.51		463.36	7.34	294995	4723763	Parque Natural del Posets - Maladeta
231	8133	431.99	898.66	16	11.7	1	0.7	-1.61	9.2	2013	2270	5.78	52.51		40.2	7.34	294995	4723763	Parque Natural del Posets - Maladeta
232	8153	593.53	1048.34	16.4	11.9	1	0.8	0.71	11.32	2012	2430	4.65	91.54		156.88	9.55	307848	4719603	Parque Natural del Posets - Maladeta
233	8153	382.38	792.59	14.5	10.9	0.8	0.8	0.69	8.52	2014	2430	4.65	91.54		190.29	9.55	307848	4719603	Parque Natural del Posets - Maladeta
234	8153	301.19	724.98	14.3	10.4	1.1	0.8	-1.61	9.2	2013	2430	4.65	91.54		0.53	9.55	307848	4719603	Parque Natural del Posets - Maladeta
235	8156	286.43	729.12	14.2	10.2	1	0.8	-1.61	9.2	2013	2480	2.75	96.37		107.08	10.38	308465	4719739	Parque Natural del Posets - Maladeta
236	8156	409.1	862.02	14.8	10.6	1.1	0.7	0.69	8.52	2014	2480	2.75	96.37		56.86	10.38	308465	4719739	Parque Natural del Posets - Maladeta
