# Supplementary material for: Factors of surface thermal variation in high-mountain lakes of the Pyrenees
Source: PLoS One. 2021 Aug 3;16(8):e0254702. doi: 10.1371/journal.pone.0254702 (PMC8330907; doi:10.1371/journal.pone.0254702)
Supplement: S5 Table — The field Lake_ID includes a code for each individual lake. Register_ID includes a unique register for each lake and year. Also the year of the projections are detailed together with the thermal variables detailed in Table 1 and the geographic coordinates (ETRS89 UTM 31N). (CSV) [file pone.0254702.s009.csv]

	Lake_ID	register_ID	Year	ADD7.6	ADD4	Tmean	MaxTa	DTR	Tosc	X_UTM31N_ETRS89	Y_UTM31N_ETRS89
1	10001	10001 2000	2000	1292.31608184677	1867.77586818089	12.0126474137202	19.6715343207941	1.23692642360458	1.09862632986315	197666.6923	4758811.506
2	10001	10001 2001	2001	1251.08548620056	1819.78690356775	11.4361307918101	19.8697817294111	1.23692642360458	1.21994860353598	197666.6923	4758811.506
3	10001	10001 2002	2002	1176.60422841567	1613.88940671678	11.9938434727737	20.0212585939208	1.23692642360458	1.21994860353598	197666.6923	4758811.506
4	10001	10001 2003	2003	1360.51045203442	1735.48496132331	12.5539007130124	20.2091066814971	1.23692642360458	1.20581419081381	197666.6923	4758811.506
5	10001	10001 2004	2004	1035.22655837997	1719.40833989034	12.2568018916806	20.1992513757205	1.23692642360458	1.21994860353598	197666.6923	4758811.506
6	10001	10001 2005	2005	1339.55422976341	1994.25738133801	11.6967219381172	20.700648359784	1.23692642360458	1.07950008063624	197666.6923	4758811.506
7	10001	10001 2006	2006	1375.574513657	1586.80329759708	12.6229761080554	21.5613879017607	1.23692642360458	1.21933771297735	197666.6923	4758811.506
8	10001	10001 2007	2007	999.821876387862	1850.26209448396	11.5965195229516	22.9704408875378	1.23692642360458	1.26091031378808	197666.6923	4758811.506
9	10001	10001 2008	2008	906.330841070248	1693.09650230997	12.2647598816593	19.4502206906537	1.23692642360458	1.04584990587271	197666.6923	4758811.506
10	10001	10001 2009	2009	1158.8894165904	1893.50364596802	10.8180102487692	19.9995010079276	1.23692642360458	1.21994860353598	197666.6923	4758811.506
11	10001	10001 2010	2010	968.627310079196	1831.9975343037	11.4620858531141	20.4219837536689	1.23692642360458	1.21994860353598	197666.6923	4758811.506
12	10001	10001 2011	2011	1283.12036499339	1829.54191490709	12.107081790091	19.6946193915418	1.23692642360458	1.21994860353598	197666.6923	4758811.506
13	10001	10001 2012	2012	1117.56757635276	1781.06023034517	11.5156437198421	20.0639475284644	1.23692642360458	1.21994860353598	197666.6923	4758811.506
14	10001	10001 2013	2013	754.147012826531	1674.38308672726	10.9551411254035	20.6519531752426	1.23692642360458	1.21994860353598	197666.6923	4758811.506
15	10001	10001 2014	2014	1124.12707536079	1733.70325163164	12.0875765635636	20.069180365602	1.23692642360458	1.21994860353598	197666.6923	4758811.506
16	10001	10001 2015	2015	1345.43055296899	1691.83983835425	12.4771702791488	19.5731161585723	1.23692642360458	1.06212693260421	197666.6923	4758811.506
17	10001	10001 2016	2016	1056.54376239532	1528.66404892459	12.2693130874699	19.7793612167059	1.23692642360458	1.26231491216504	197666.6923	4758811.506
18	10001	10001 2017	2017	1272.75337908816	2021.28727599985	11.7645657656329	22.0655780415238	1.23692642360458	1.13425745038993	197666.6923	4758811.506
19	10001	10001 2018	2018	1039.98071529408	1615.34769281821	11.205558051648	20.774353823188	1.23692642360458	1.26256569570712	197666.6923	4758811.506
20	10001	10001 2019	2019	1204.53916542806	1835.69537293789	11.9052293608618	19.8494923848622	1.23692642360458	1.26148633252331	197666.6923	4758811.506
21	10002	10002 2000	2000	1235.64739236684	1667.46577889821	12.3427750026624	20.1018323681941	1.17398722514342	0.936810354232045	204568.8661	4749296.418
22	10002	10002 2001	2001	1190.38079504273	1619.47681428507	11.7662583807524	20.323119585688	1.17398722514342	1.05813262790487	204568.8661	4749296.418
23	10002	10002 2002	2002	1128.38251694461	1413.5793174341	12.3239710617159	20.4033364535101	1.17398722514342	1.05813262790487	204568.8661	4749296.418
24	10002	10002 2003	2003	1294.88083433141	1535.17487204063	12.8840283019546	20.6905588388546	1.17398722514342	1.04399821518271	204568.8661	4749296.418
25	10002	10002 2004	2004	1001.67296330271	1519.09825060767	12.5869294806229	20.497595226935	1.17398722514342	1.05813262790487	204568.8661	4749296.418
26	10002	10002 2005	2005	1255.20645787744	1793.94729205533	12.0268495270594	21.2889544605543	1.17398722514342	0.917684105005136	204568.8661	4749296.418
27	10002	10002 2006	2006	1300.35863676856	1386.4932083144	12.9531036969976	22.0975639163174	1.17398722514342	1.05752173734625	204568.8661	4749296.418
28	10002	10002 2007	2007	961.271668038129	1649.95200520128	11.9266471118938	23.297308268725	1.17398722514342	1.09909433815698	204568.8661	4749296.418
29	10002	10002 2008	2008	888.629295938829	1492.78641302729	12.5948874706016	19.6580719627743	1.17398722514342	0.884033930241606	204568.8661	4749296.418
30	10002	10002 2009	2009	1108.87469530978	1693.19355668534	11.1481378377115	20.3918143943138	1.17398722514342	1.05813262790487	204568.8661	4749296.418
31	10002	10002 2010	2010	953.428753961275	1631.68744502102	11.7922134420563	20.6155465311123	1.17398722514342	1.05813262790487	204568.8661	4749296.418
32	10002	10002 2011	2011	1207.98081005234	1629.23182562441	12.4372093790332	20.2303597167155	1.17398722514342	1.05813262790487	204568.8661	4749296.418
33	10002	10002 2012	2012	1072.86379552069	1580.75014106249	11.8457713087843	20.4259430253509	1.17398722514342	1.05813262790487	204568.8661	4749296.418
34	10002	10002 2013	2013	757.899889505776	1474.07299744458	11.2852687143457	20.7373303213513	1.17398722514342	1.05813262790487	204568.8661	4749296.418
35	10002	10002 2014	2014	1079.85452473608	1533.39316234897	12.4177041525059	20.428714153512	1.17398722514342	1.05813262790487	204568.8661	4749296.418
36	10002	10002 2015	2015	1279.78159513311	1491.52974907158	12.807297868091	20.0546787204836	1.17398722514342	0.900310956973109	204568.8661	4749296.418
37	10002	10002 2016	2016	1044.63915347441	1328.35395964191	12.5994406764121	19.954120257202	1.17398722514342	1.10049893653394	204568.8661	4749296.418
38	10002	10002 2017	2017	1194.65877714676	1820.97718671717	12.0946933545752	22.618187467244	1.17398722514342	0.972441474758823	204568.8661	4749296.418
39	10002	10002 2018	2018	1016.27493190311	1415.03760353553	11.5356856405903	21.0164807257448	1.17398722514342	1.10074972007602	204568.8661	4749296.418
40	10002	10002 2019	2019	1170.51857736087	1635.38528365521	12.2353569498041	20.1505020994963	1.17398722514342	1.0996703568922	204568.8661	4749296.418
41	10003	10003 2000	2000	985.273315175868	1549.34480380326	11.5305716118443	17.6273149562635	0.598638308705471	0.73315936325451	214349.7122	4748903.032
42	10003	10003 2001	2001	938.702151652849	1501.35583919012	10.9540549899343	17.8560493847075	0.598638308705471	0.85448163692734	214349.7122	4748903.032
43	10003	10003 2002	2002	880.738776079732	1295.45834233915	11.5117676708978	17.9132327182468	0.598638308705471	0.85448163692734	214349.7122	4748903.032
44	10003	10003 2003	2003	1041.61029549257	1417.05389694568	12.0718249111365	18.2325760887285	0.598638308705471	0.840347224205175	214349.7122	4748903.032
45	10003	10003 2004	2004	758.770431777248	1400.97727551271	11.7747260898048	17.9804259536112	0.598638308705471	0.85448163692734	214349.7122	4748903.032
46	10003	10003 2005	2005	995.885606575433	1675.82631696038	11.2146461362413	18.8655103588041	0.598638308705471	0.714033114027601	214349.7122	4748903.032
47	10003	10003 2006	2006	1043.98950910211	1268.37223321945	12.1409003061796	19.65726968569	0.598638308705471	0.853870746368711	214349.7122	4748903.032
48	10003	10003 2007	2007	716.754069596313	1531.83103010633	11.1144437210758	20.7893587222611	0.598638308705471	0.895443347179445	214349.7122	4748903.032
49	10003	10003 2008	2008	650.850659345357	1374.66543793234	11.7826840797835	17.1116525628747	0.598638308705471	0.680382939264072	214349.7122	4748903.032
50	10003	10003 2009	2009	860.651395718588	1575.07258159039	10.3359344468934	17.9050191121567	0.598638308705471	0.85448163692734	214349.7122	4748903.032
51	10003	10003 2010	2010	716.459164321661	1513.56646992607	10.9800100512382	18.0645086278826	0.598638308705471	0.85448163692734	214349.7122	4748903.032
52	10003	10003 2011	2011	951.636352106259	1511.11085052945	11.6250059882151	17.7899246571967	0.598638308705471	0.85448163692734	214349.7122	4748903.032
53	10003	10003 2012	2012	826.357163549231	1462.62916596754	11.0335679179662	17.9293480213352	0.598638308705471	0.85448163692734	214349.7122	4748903.032
54	10003	10003 2013	2013	527.056015517771	1355.95202234963	10.4730653235276	18.151323325165	0.598638308705471	0.85448163692734	214349.7122	4748903.032
55	10003	10003 2014	2014	833.487280306395	1415.27218725401	11.6055007616878	17.9313234455847	0.598638308705471	0.85448163692734	214349.7122	4748903.032
56	10003	10003 2015	2015	1026.5048049382	1373.40877397662	11.9950944772729	17.596731656678	0.598638308705471	0.696659965995574	214349.7122	4748903.032
57	10003	10003 2016	2016	808.734274039886	1210.23298454696	11.787237285594	17.3970043783935	0.598638308705471	0.896847945556401	214349.7122	4748903.032
58	10003	10003 2017	2017	937.359152493499	1702.85621162222	11.2824899637571	20.1832050462856	0.598638308705471	0.768790483781288	214349.7122	4748903.032
59	10003	10003 2018	2018	776.555531427763	1296.91662844058	10.7234822497722	18.4811403175014	0.598638308705471	0.897098729098481	214349.7122	4748903.032
60	10003	10003 2019	2019	927.465098606346	1517.26430856026	11.423153558986	17.634194519399	0.598638308705471	0.896019365914668	214349.7122	4748903.032
61	10004	10004 2000	2000	919.522719479419	1494.7294870268	11.4698417638055	16.3459350682552	0.550001908966716	0.748147048715449	214386.4828	4759104.342
62	10004	10004 2001	2001	875.098654492112	1446.74052241365	10.8933251418954	16.5624126286771	0.550001908966716	0.869469322388278	214386.4828	4759104.342
63	10004	10004 2002	2002	810.494501846579	1240.84302556268	11.451037822859	16.6575053207236	0.550001908966716	0.869469322388278	214386.4828	4759104.342
64	10004	10004 2003	2003	980.626792924898	1362.43858016922	12.0110950630976	16.9239829031669	0.550001908966716	0.855334909666114	214386.4828	4759104.342
65	10004	10004 2004	2004	680.722917172978	1346.36195873625	11.7139962417659	16.7692439208126	0.550001908966716	0.869469322388278	214386.4828	4759104.342
66	10004	10004 2005	2005	944.859909936737	1621.21100018392	11.1539162882024	17.5000723144573	0.550001908966716	0.72902079948854	214386.4828	4759104.342
67	10004	10004 2006	2006	988.105767313218	1213.75691644298	12.0801704581407	18.3195641451202	0.550001908966716	0.86885843182965	214386.4828	4759104.342
68	10004	10004 2007	2007	641.364685958545	1477.21571332986	11.0537138730369	19.5630025556722	0.550001908966716	0.910431032640383	214386.4828	4759104.342
69	10004	10004 2008	2008	564.370067665522	1320.05012115588	11.7219542317446	15.9486113633988	0.550001908966716	0.69537062472501	214386.4828	4759104.342
70	10004	10004 2009	2009	791.360978555836	1520.45726481392	10.2752045988545	16.6438465522296	0.550001908966716	0.869469322388278	214386.4828	4759104.342
71	10004	10004 2010	2010	628.647016196935	1458.95115314961	10.9192802031994	16.9090687151373	0.550001908966716	0.869469322388278	214386.4828	4759104.342
72	10004	10004 2011	2011	895.71200806926	1456.49553375299	11.5642761401763	16.4524508975107	0.550001908966716	0.869469322388278	214386.4828	4759104.342
73	10004	10004 2012	2012	754.24139759567	1408.01384919107	10.9728380699274	16.6843041703003	0.550001908966716	0.869469322388278	214386.4828	4759104.342
74	10004	10004 2013	2013	429.161960383105	1301.33670557317	10.4123354754888	17.0534367112442	0.550001908966716	0.869469322388278	214386.4828	4759104.342
75	10004	10004 2014	2014	761.142105690332	1360.65687047755	11.5447709136489	16.687589190571	0.550001908966716	0.869469322388278	214386.4828	4759104.342
76	10004	10004 2015	2015	965.531591060739	1318.79345720016	11.934364629234	16.2880797373807	0.550001908966716	0.711647651456513	214386.4828	4759104.342
77	10004	10004 2016	2016	719.169790369279	1155.6176677705	11.7265074375552	16.2515678004552	0.550001908966716	0.91183563101734	214386.4828	4759104.342
78	10004	10004 2017	2017	883.00685366207	1648.24089484576	11.2217601157182	18.8367571523022	0.550001908966716	0.783778169242227	214386.4828	4759104.342
79	10004	10004 2018	2018	693.269113636847	1242.30131166412	10.6627524017333	17.299864944258	0.550001908966716	0.91208641455942	214386.4828	4759104.342
80	10004	10004 2019	2019	849.666017983248	1462.64899178379	11.3624237109471	16.421594283165	0.550001908966716	0.911007051375607	214386.4828	4759104.342
81	10005	10005 2000	2000	1111.94606170646	1735.48460793982	11.6985233658139	19.2939645070835	1.606113689866	1.37308199991402	214381.499	4747509.198
82	10005	10005 2001	2001	1065.61950434574	1687.49564332668	11.1220067439038	19.5213025834744	1.606113689866	1.49440427358685	214381.499	4747509.198
83	10005	10005 2002	2002	1006.89958454918	1481.59814647571	11.6797194248674	19.5828047046917	1.606113689866	1.49440427358685	214381.499	4747509.198
84	10005	10005 2003	2003	1168.82612858213	1603.19370108224	12.2397766651061	19.8961253904602	1.606113689866	1.48026986086469	214381.499	4747509.198
85	10005	10005 2004	2004	884.042263495554	1587.11707964927	11.9426778437743	19.6550727284424	1.606113689866	1.49440427358685	214381.499	4747509.198
86	10005	10005 2005	2005	1124.23587325184	1861.96612109694	11.3825978902109	20.5225836639653	1.606113689866	1.35395575068711	214381.499	4747509.198
87	10005	10005 2006	2006	1171.78632759686	1454.512037356	12.3088520601491	21.3175023900157	1.606113689866	1.49379338302822	214381.499	4747509.198
88	10005	10005 2007	2007	842.328726361437	1717.97083424288	11.2823954750453	22.4622767983061	1.606113689866	1.53536598383896	214381.499	4747509.198
89	10005	10005 2008	2008	775.161760763915	1560.8052420689	11.950635833753	18.7917837364389	1.606113689866	1.32030557592358	214381.499	4747509.198
90	10005	10005 2009	2009	986.92087144922	1761.21238572695	10.5038862008629	19.5739707636442	1.606113689866	1.49440427358685	214381.499	4747509.198
91	10005	10005 2010	2010	840.618569436371	1699.70627406263	11.1479618052078	19.7455057708212	1.606113689866	1.49440427358685	214381.499	4747509.198
92	10005	10005 2011	2011	1079.42854502843	1697.25065466601	11.7929577421847	19.4501837669395	1.606113689866	1.49440427358685	214381.499	4747509.198
93	10005	10005 2012	2012	952.304764101163	1648.7689701041	11.2015196719358	19.6001371206712	1.606113689866	1.49440427358685	214381.499	4747509.198
94	10005	10005 2013	2013	650.066848947805	1542.09182648619	10.6410170774972	19.838877173033	1.606113689866	1.49440427358685	214381.499	4747509.198
95	10005	10005 2014	2014	959.408745694245	1601.41199139057	11.7734525156573	19.6022617394041	1.606113689866	1.49440427358685	214381.499	4747509.198
96	10005	10005 2015	2015	1153.72181015703	1559.54857811318	12.1630462312424	19.2602742672246	1.606113689866	1.33658260265509	214381.499	4747509.198
97	10005	10005 2016	2016	932.694045991141	1396.37278868352	11.9551890395636	19.0791411417531	1.606113689866	1.53677058221591	214381.499	4747509.198
98	10005	10005 2017	2017	1065.33043917327	1888.99601575878	11.4504417177266	21.8424417862983	1.606113689866	1.4087131204408	214381.499	4747509.198
99	10005	10005 2018	2018	901.230526074173	1483.05643257714	10.8914340037417	20.1591941801301	1.606113689866	1.53702136575799	214381.499	4747509.198
100	10005	10005 2019	2019	1052.7652329301	1703.40411269682	11.5911053129555	19.3086797267503	1.606113689866	1.53594200257418	214381.499	4747509.198
101	10006	10006 2000	2000	1158.73634123519	1764.46848517008	11.8477112494216	19.7446754367055	1.61491649623237	1.36282485126987	214869.1781	4747564.578
102	10006	10006 2001	2001	1113.02129928021	1716.47952055694	11.2711946275116	19.9685226329635	1.61491649623237	1.4841471249427	214869.1781	4747564.578
103	10006	10006 2002	2002	1052.41001892505	1510.58202370597	11.8289073084751	20.0408217233759	1.61491649623237	1.4841471249427	214869.1781	4747564.578
104	10006	10006 2003	2003	1216.9741245083	1632.1775783125	12.3889645487138	20.3390856973613	1.61491649623237	1.47001271222053	214869.1781	4747564.578
105	10006	10006 2004	2004	927.330255993578	1616.10095687953	12.0918657273821	20.1257767180925	1.61491649623237	1.4841471249427	214869.1781	4747564.578
106	10006	10006 2005	2005	1175.21995314512	1890.9499983272	11.5317857738186	20.9493539794403	1.61491649623237	1.34369860204296	214869.1781	4747564.578
107	10006	10006 2006	2006	1221.38678703597	1483.49591458626	12.4580399437568	21.7521712034018	1.61491649623237	1.48353623438407	214869.1781	4747564.578
108	10006	10006 2007	2007	886.373781476502	1746.95471147314	11.431583358653	22.9286590409906	1.61491649623237	1.5251088351948	214869.1781	4747564.578
109	10006	10006 2008	2008	816.047927512569	1589.78911929916	12.0998237173608	19.2761987229214	1.61491649623237	1.31004842727943	214869.1781	4747564.578
110	10006	10006 2009	2009	1032.70297397805	1790.19626295721	10.6530740844707	20.0304369449349	1.61491649623237	1.4841471249427	214869.1781	4747564.578
111	10006	10006 2010	2010	881.125495425404	1728.69015129289	11.2971496888155	20.2320856807397	1.61491649623237	1.4841471249427	214869.1781	4747564.578
112	10006	10006 2011	2011	1129.01744053612	1726.23453189627	11.9421456257924	19.8849185938685	1.61491649623237	1.4841471249427	214869.1781	4747564.578
113	10006	10006 2012	2012	997.282178683249	1677.75284733436	11.3507075555435	20.0611969215831	1.61491649623237	1.4841471249427	214869.1781	4747564.578
114	10006	10006 2013	2013	687.702345725146	1571.07570371645	10.7902049611049	20.3418488452748	1.61491649623237	1.4841471249427	214869.1781	4747564.578
115	10006	10006 2014	2014	1004.32082236612	1630.39586862083	11.9226403992651	20.0636945265246	1.61491649623237	1.4841471249427	214869.1781	4747564.578
116	10006	10006 2015	2015	1201.87273640636	1588.53245534344	12.3122341148502	19.703217846163	1.61491649623237	1.32632545401093	214869.1781	4747564.578
117	10006	10006 2016	2016	972.701889071537	1425.35666591378	12.1043769231713	19.5685701027242	1.61491649623237	1.52651343357176	214869.1781	4747564.578
118	10006	10006 2017	2017	1115.36706907495	1917.97989298904	11.5996296013344	22.2746206889021	1.61491649623237	1.39845597179665	214869.1781	4747564.578
119	10006	10006 2018	2018	943.026425892455	1512.0403098074	11.0406218873495	20.6384158892737	1.61491649623237	1.52676421711384	214869.1781	4747564.578
120	10006	10006 2019	2019	1096.12398194175	1732.38798992708	11.7402931965633	19.7789797977004	1.61491649623237	1.52568485393002	214869.1781	4747564.578
121	10007	10007 2000	2000	1224.37122955706	1700.28082253363	12.589138819999	20.0786533677503	1.42850808337747	1.20952820881274	214951.2928	4763117.245
122	10007	10007 2001	2001	1178.8056691457	1652.29185792049	12.012622198089	20.3016472377536	1.42850808337747	1.33085048248557	214951.2928	4763117.245
123	10007	10007 2002	2002	1117.73205620956	1446.39436106952	12.5703348790525	20.3765855873026	1.42850808337747	1.33085048248557	214951.2928	4763117.245
124	10007	10007 2003	2003	1282.94089906066	1567.98991567605	13.1303921192912	20.671169031741	1.42850808337747	1.31671606976341	214951.2928	4763117.245
125	10007	10007 2004	2004	992.109029707942	1551.91329424308	12.8332932979595	20.4646418415886	1.42850808337747	1.33085048248557	214951.2928	4763117.245
126	10007	10007 2005	2005	1241.87999266722	1826.76233569075	12.273213344396	21.2774797603602	1.42850808337747	1.19040195958583	214951.2928	4763117.245
127	10007	10007 2006	2006	1287.70860822482	1419.30825194982	13.1994675143342	22.0822277282556	1.42850808337747	1.33023959192694	214951.2928	4763117.245
128	10007	10007 2007	2007	951.337614941698	1682.7670488367	12.1730109292304	23.2664677374506	1.42850808337747	1.37181219273768	214951.2928	4763117.245
129	10007	10007 2008	2008	880.239588265976	1525.60145666271	12.8412512879382	19.618415423421	1.42850808337747	1.15675178482231	214951.2928	4763117.245
130	10007	10007 2009	2009	1098.09141903328	1726.00860032076	11.3945016550481	20.3658217152764	1.42850808337747	1.33085048248557	214951.2928	4763117.245
131	10007	10007 2010	2010	945.224452882015	1664.50248865644	12.0385772593929	20.5748315847458	1.42850808337747	1.33085048248557	214951.2928	4763117.245
132	10007	10007 2011	2011	1195.33643498618	1662.04686925983	12.6835731963698	20.214991255366	1.42850808337747	1.33085048248557	214951.2928	4763117.245
133	10007	10007 2012	2012	1062.47392224038	1613.56518469791	12.0921351261209	20.3977045767209	1.42850808337747	1.33085048248557	214951.2928	4763117.245
134	10007	10007 2013	2013	751.099398263343	1506.88804108	11.5316325316823	20.6886016245156	1.42850808337747	1.33085048248557	214951.2928	4763117.245
135	10007	10007 2014	2014	1069.4965944341	1566.20820598438	12.6640679698425	20.400293356069	1.42850808337747	1.33085048248557	214951.2928	4763117.245
136	10007	10007 2015	2015	1267.84022725993	1524.34479270699	13.0536616854276	20.0352970914851	1.42850808337747	1.17302881155381	214951.2928	4763117.245
137	10007	10007 2016	2016	1036.67884848381	1361.16900327733	12.8458044937487	19.912012441432	1.42850808337747	1.37321679111464	214951.2928	4763117.245
138	10007	10007 2017	2017	1181.79550971021	1853.79223035259	12.3410571719118	22.604068568898	1.42850808337747	1.24515932933952	214951.2928	4763117.245
139	10007	10007 2018	2018	1007.44046584066	1447.85264717095	11.7820494579269	20.9793631219793	1.42850808337747	1.37346757465671	214951.2928	4763117.245
140	10007	10007 2019	2019	1160.92005169278	1668.20032729063	12.4817207671407	20.1177461855143	1.42850808337747	1.3723882114729	214951.2928	4763117.245
141	10008	10008 2000	2000	1076.34826705829	1658.10089385426	11.472209243589	18.3887675080607	0.839721459847474	0.894597876869709	215019.7294	4749866.948
142	10008	10008 2001	2001	1031.61164975249	1610.11192924112	10.895692621679	18.6070292961061	0.839721459847474	1.01592015054254	215019.7294	4749866.948
143	10008	10008 2002	2002	967.974192503575	1404.21443239015	11.4534053026425	18.6966035372306	0.839721459847474	1.01592015054254	215019.7294	4749866.948
144	10008	10008 2003	2003	1136.7583965673	1525.80998699668	12.0134625428812	18.9707767723631	0.839721459847474	1.00178573782037	215019.7294	4749866.948
145	10008	10008 2004	2004	839.338522567542	1509.73336556371	11.7163637215494	18.8018576854926	0.839721459847474	1.01592015054254	215019.7294	4749866.948
146	10008	10008 2005	2005	1099.5419595515	1784.58240701138	11.156283767986	19.5551410681602	0.839721459847474	0.8754716276428	215019.7294	4749866.948
147	10008	10008 2006	2006	1143.49500071567	1377.12832327044	12.0825379379242	20.3705958887795	0.839721459847474	1.01530925998391	215019.7294	4749866.948
148	10008	10008 2007	2007	799.593348237732	1640.58712015732	11.0560813528204	21.5978252132458	0.839721459847474	1.05688186079464	215019.7294	4749866.948
149	10008	10008 2008	2008	724.213272887542	1483.42152798334	11.7243217115282	17.9742172852534	0.839721459847474	0.841821452879271	215019.7294	4749866.948
150	10008	10008 2009	2009	948.701816601318	1683.82867164138	10.2775720786381	18.68373741896	0.839721459847474	1.01592015054254	215019.7294	4749866.948
151	10008	10008 2010	2010	788.684055584983	1622.32255997707	10.9216476829829	18.9335681205691	0.839721459847474	1.01592015054254	215019.7294	4749866.948
152	10008	10008 2011	2011	1051.10715192555	1619.86694058045	11.5666436199598	18.5034489009148	0.839721459847474	1.01592015054254	215019.7294	4749866.948
153	10008	10008 2012	2012	911.993520591713	1571.38525601854	10.9752055497109	18.7218471870021	0.839721459847474	1.01592015054254	215019.7294	4749866.948
154	10008	10008 2013	2013	590.666619146018	1464.70811240063	10.4147029552723	19.0695581048218	0.839721459847474	1.01592015054254	215019.7294	4749866.948
155	10008	10008 2014	2014	918.927623618258	1524.02827730501	11.5471383934325	18.7249415698773	0.839721459847474	1.01592015054254	215019.7294	4749866.948
156	10008	10008 2015	2015	1121.66169698241	1482.16486402762	11.9367321090176	18.3348821564245	0.839721459847474	0.858098479610773	215019.7294	4749866.948
157	10008	10008 2016	2016	879.461916577296	1318.98907459796	11.7288749173387	18.2746110242378	0.839721459847474	1.0582864591716	215019.7294	4749866.948
158	10008	10008 2017	2017	1038.17315549476	1811.61230167322	11.2241275955018	20.8890615170281	0.839721459847474	0.930228997396487	215019.7294	4749866.948
159	10008	10008 2018	2018	852.647344178834	1405.67271849158	10.6651198815169	19.3281252078635	0.839721459847474	1.05853724271368	215019.7294	4749866.948
160	10008	10008 2019	2019	1008.24545893751	1626.02039861126	11.3647911907307	18.4544144951806	0.839721459847474	1.05745787952987	215019.7294	4749866.948
161	10009	10009 2000	2000	1311.53363131612	1886.65113446781	12.6978448888093	20.9475234885328	1.49592098757944	1.28628819145735	215151.839	4748417.792
162	10009	10009 2001	2001	1266.86496016651	1838.66216985467	12.1213282668992	21.1653974010079	1.49592098757944	1.40761046513018	215151.839	4748417.792
163	10009	10009 2002	2002	1203.01735174442	1632.7646730037	12.6790409478628	21.2561713053763	1.49592098757944	1.40761046513018	215151.839	4748417.792
164	10009	10009 2003	2003	1372.09461820262	1754.36022761024	13.2390981881014	21.5286715725329	1.49592098757944	1.39347605240801	215151.839	4748417.792
165	10009	10009 2004	2004	1074.13474382196	1738.28360617727	12.9419993667697	21.362835117079	1.49592098757944	1.40761046513018	215151.839	4748417.792
166	10009	10009 2005	2005	1335.19330162761	2013.13264762493	12.3819194132062	22.1112369803937	1.49592098757944	1.26716194223044	215151.839	4748417.792
167	10009	10009 2006	2006	1378.99260718576	1605.678563884	13.3081735831445	22.9275694118921	1.49592098757944	1.40699957457155	215151.839	4748417.792
168	10009	10009 2007	2007	1034.47368756071	1869.13736077088	12.2817169980407	24.1583224507249	1.49592098757944	1.44857217538228	215151.839	4748417.792
169	10009	10009 2008	2008	958.742624614251	1711.9717685969	12.9499573567484	20.5367181609322	1.49592098757944	1.23351176746691	215151.839	4748417.792
170	10009	10009 2009	2009	1183.77516119249	1912.37891225494	11.5032077238583	21.2431328718397	1.49592098757944	1.40761046513018	215151.839	4748417.792
171	10009	10009 2010	2010	1023.17126944951	1850.87280059063	12.1472833282032	21.4963095432964	1.49592098757944	1.40761046513018	215151.839	4748417.792
172	10009	10009 2011	2011	1286.60347351437	1848.41718119401	12.7922792651801	21.0604297588655	1.49592098757944	1.40761046513018	215151.839	4748417.792
173	10009	10009 2012	2012	1146.97745541103	1799.93549663209	12.2008411949312	21.2817530420619	1.49592098757944	1.40761046513018	215151.839	4748417.792
174	10009	10009 2013	2013	824.834785320359	1693.25835301419	11.6403386004926	21.6341208344739	1.49592098757944	1.40761046513018	215151.839	4748417.792
175	10009	10009 2014	2014	1153.90429866977	1752.57851791857	12.7727740386527	21.2848888678492	1.49592098757944	1.40761046513018	215151.839	4748417.792
176	10009	10009 2015	2015	1356.9982442092	1710.71510464118	13.1623677542378	20.8927750979318	1.49592098757944	1.24978879419841	215151.839	4748417.792
177	10009	10009 2016	2016	1113.89367678531	1547.53931521152	12.954510562559	20.8376690081932	1.49592098757944	1.44997677375924	215151.839	4748417.792
178	10009	10009 2017	2017	1273.71922534959	2040.16254228677	12.449763240722	23.4457583833871	1.49592098757944	1.32191931198412	215151.839	4748417.792
179	10009	10009 2018	2018	1087.27777735772	1634.22295910514	11.8907555267371	21.890049052727	1.49592098757944	1.45022755730132	215151.839	4748417.792
180	10009	10009 2019	2019	1243.04954202678	1854.57063922481	12.5904268359509	21.0153470469114	1.49592098757944	1.4491481941175	215151.839	4748417.792
181	10010	10010 2000	2000	1246.02799770382	1876.88805193198	12.5327100505774	20.2238451399478	1.51372145263353	1.33822096960132	215174.0871	4748092.264
182	10010	10010 2001	2001	1200.87011422963	1828.89908731884	11.9561934286673	20.4445117565292	1.51372145263353	1.45954324327414	215174.0871	4748092.264
183	10010	10010 2002	2002	1138.53559425441	1623.00159046787	12.5139061096309	20.5266480855416	1.51372145263353	1.45954324327414	215174.0871	4748092.264
184	10010	10010 2003	2003	1305.50281147238	1744.5971450744	13.0739633498695	20.8111937221246	1.51372145263353	1.44540883055198	215174.0871	4748092.264
185	10010	10010 2004	2004	1011.43093983423	1728.52052364143	12.7768645285378	20.6231623204715	1.51372145263353	1.45954324327414	215174.0871	4748092.264
186	10010	10010 2005	2005	1266.33262772368	2003.3695650891	12.2167845749743	21.4067111231264	1.51372145263353	1.31909472037441	215174.0871	4748092.264
187	10010	10010 2006	2006	1311.23882964517	1595.91548134816	13.1430387449126	22.2167247562958	1.51372145263353	1.45893235271552	215174.0871	4748092.264
188	10010	10010 2007	2007	971.16423347935	1859.37427823504	12.1165821598088	23.4221070516899	1.51372145263353	1.50050495352625	215174.0871	4748092.264
189	10010	10010 2008	2008	897.96028122602	1702.20868606106	12.7848225185165	19.7860765668588	1.51372145263353	1.28544454561088	215174.0871	4748092.264
190	10010	10010 2009	2009	1119.07606918012	1902.6158297191	11.3380728856264	20.5148503219198	1.51372145263353	1.45954324327414	215174.0871	4748092.264
191	10010	10010 2010	2010	962.692318668978	1841.10971805479	11.9821484899712	20.7439360104743	1.51372145263353	1.45954324327414	215174.0871	4748092.264
192	10010	10010 2011	2011	1218.85894711892	1838.65409865817	12.6271444269481	20.3495322924349	1.51372145263353	1.45954324327414	215174.0871	4748092.264
193	10010	10010 2012	2012	1082.92211375605	1790.17241409626	12.0357063566992	20.549795596445	1.51372145263353	1.45954324327414	215174.0871	4748092.264
194	10010	10010 2013	2013	766.652977909179	1683.49527047835	11.4752037622606	20.868633891793	1.51372145263353	1.45954324327414	215174.0871	4748092.264
195	10010	10010 2014	2014	1089.90122734296	1742.81543538273	12.6076392004208	20.5526330332655	1.51372145263353	1.45954324327414	215174.0871	4748092.264
196	10010	10010 2015	2015	1290.40409322043	1700.95202210534	12.9972329160059	20.1753106298936	1.51372145263353	1.30172157234238	215174.0871	4748092.264
197	10010	10010 2016	2016	1053.81399233169	1537.77623267568	12.789375724327	20.0830162345289	1.51372145263353	1.50190955190321	215174.0871	4748092.264
198	10010	10010 2017	2017	1205.61651143894	2030.39945975094	12.2846284024901	22.7369056564167	1.51372145263353	1.37385209012809	215174.0871	4748092.264
199	10010	10010 2018	2018	1025.76764751379	1624.4598765693	11.7256206885052	21.1435620805246	1.51372145263353	1.50216033544529	215174.0871	4748092.264
200	10010	10010 2019	2019	1180.28913282815	1844.80755668897	12.425291997719	20.2759973852639	1.51372145263353	1.50108097226147	215174.0871	4748092.264
201	10011	10011 2000	2000	1168.7190595671	1796.33720528232	12.0972438788115	19.5322455340325	1.57407361219515	1.36342849334424	215358.6486	4749924.013
202	10011	10011 2001	2001	1124.59395766705	1748.34824066918	11.5207272569014	19.747016441945	1.57407361219515	1.48475076701707	215358.6486	4749924.013
203	10011	10011 2002	2002	1059.06513985953	1542.45074381821	12.078439937865	19.8473876522646	1.57407361219515	1.48475076701707	215358.6486	4749924.013
204	10011	10011 2003	2003	1230.48690547355	1664.04629842474	12.6384971781036	20.1065041756141	1.57407361219515	1.47061635429491	215358.6486	4749924.013
205	10011	10011 2004	2004	928.207028045652	1647.96967699177	12.3413983567719	19.9653287714925	1.57407361219515	1.48475076701707	215358.6486	4749924.013
206	10011	10011 2005	2005	1196.10655242487	1922.81871843944	11.7813184032084	20.674678479985	1.57407361219515	1.34430224411733	215358.6486	4749924.013
207	10011	10011 2006	2006	1238.67597313487	1515.36463469851	12.7075725731467	21.4980317985155	1.57407361219515	1.48413987645844	215358.6486	4749924.013
208	10011	10011 2007	2007	889.218916332883	1778.82343158539	11.6811159880429	22.7569745522801	1.57407361219515	1.52571247726918	215358.6486	4749924.013
209	10011	10011 2008	2008	810.679952616282	1621.6578394114	12.3493563467506	19.1513993680857	1.57407361219515	1.3106520693538	215358.6486	4749924.013
210	10011	10011 2009	2009	1040.06443211024	1822.06498306945	10.9026067138605	19.8329706966005	1.57407361219515	1.48475076701707	215358.6486	4749924.013
211	10011	10011 2010	2010	874.771494554102	1760.55887140513	11.5466823182054	20.1129151268374	1.57407361219515	1.48475076701707	215358.6486	4749924.013
212	10011	10011 2011	2011	1146.27656041333	1758.10325200852	12.1916782551823	19.6309508241936	1.57407361219515	1.48475076701707	215358.6486	4749924.013
213	10011	10011 2012	2012	1002.55144815388	1709.6215674466	11.6002401849334	19.8756740842638	1.57407361219515	1.48475076701707	215358.6486	4749924.013
214	10011	10011 2013	2013	673.882628903445	1602.94442382869	11.0397375904948	20.2652968734135	1.57407361219515	1.48475076701707	215358.6486	4749924.013
215	10011	10011 2014	2014	1009.42021327022	1662.26458873307	12.1721730286549	19.8791414533475	1.57407361219515	1.48475076701707	215358.6486	4749924.013
216	10011	10011 2015	2015	1215.39313621183	1620.40117545568	12.56176674424	19.4705928317128	1.57407361219515	1.3269290960853	215358.6486	4749924.013
217	10011	10011 2016	2016	965.050272637778	1457.22538602602	12.3539095525612	19.4568070815587	1.57407361219515	1.52711707564613	215358.6486	4749924.013
218	10011	10011 2017	2017	1133.79029837653	1949.84861310128	11.8491622307242	22.0140075159817	1.57407361219515	1.39905961387102	215358.6486	4749924.013
219	10011	10011 2018	2018	940.023756977202	1543.90902991964	11.2901545167393	20.500114013357	1.57407361219515	1.52736785918821	215358.6486	4749924.013
220	10011	10011 2019	2019	1097.18472092925	1764.25671003932	11.9898258259531	19.6174816624805	1.57407361219515	1.5262884960044	215358.6486	4749924.013
221	10012	10012 2000	2000	1182.20522498981	1802.59274591252	11.9106416600971	19.3183031749802	1.05347105052189	1.07274814467402	215674.7291	4749808.435
222	10012	10012 2001	2001	1138.86829850159	1754.60378129937	11.334125038187	19.5285747262771	1.05347105052189	1.19407041834685	215674.7291	4749808.435
223	10012	10012 2002	2002	1070.90172708522	1548.70628444841	11.8918377191506	19.6428620302259	1.05347105052189	1.19407041834685	215674.7291	4749808.435
224	10012	10012 2003	2003	1245.72301647517	1670.30183905494	12.4518949593892	19.882572125055	1.05347105052189	1.17993600562469	215674.7291	4749808.435
225	10012	10012 2004	2004	937.179134628773	1654.22521762197	12.1547961380575	19.7771552453654	1.05347105052189	1.19407041834685	215674.7291	4749808.435
226	10012	10012 2005	2005	1214.99806053966	1929.07425906964	11.594716184494	20.4298793293654	1.05347105052189	1.05362189544711	215674.7291	4749808.435
227	10012	10012 2006	2006	1255.78414821983	1521.6201753287	12.5209703544323	21.2634129340926	1.05347105052189	1.19345952778822	215674.7291	4749808.435
228	10012	10012 2007	2007	899.166792511303	1785.07897221558	11.4945137693285	22.5632307745085	1.05347105052189	1.23503212859896	215674.7291	4749808.435
229	10012	10012 2008	2008	816.556372677993	1627.9133800416	12.1627541280362	18.9808977934314	1.05347105052189	1.01997172068358	215674.7291	4749808.435
230	10012	10012 2009	2009	1052.25116939974	1828.32052369964	10.7160044951461	19.6264462174769	1.05347105052189	1.19407041834685	215674.7291	4749808.435
231	10012	10012 2010	2010	880.159115414524	1766.81441203533	11.360080099491	19.945203897945	1.05347105052189	1.19407041834685	215674.7291	4749808.435
232	10012	10012 2011	2011	1163.36983087557	1764.35879263871	12.0050760364679	19.3964170438926	1.05347105052189	1.19407041834685	215674.7291	4749808.435
233	10012	10012 2012	2012	1013.7010320898	1715.8771080768	11.413637966219	19.6750702704296	1.05347105052189	1.19407041834685	215674.7291	4749808.435
234	10012	10012 2013	2013	675.569296557687	1609.19996445889	10.8531353717804	20.1187128048491	1.05347105052189	1.19407041834685	215674.7291	4749808.435
235	10012	10012 2014	2014	1020.48558389965	1668.52012936327	11.9855708099405	19.6790183772933	1.05347105052189	1.19407041834685	215674.7291	4749808.435
236	10012	10012 2015	2015	1230.63302407441	1626.65671608588	12.3751645255256	19.2466392206684	1.05347105052189	1.03624874741509	215674.7291	4749808.435
237	10012	10012 2016	2016	969.794631082624	1463.48092665622	12.1673073338468	19.2927679629119	1.05347105052189	1.23643672697591	215674.7291	4749808.435
238	10012	10012 2017	2017	1151.46064872437	1956.10415373148	11.6625600120098	21.7761794332171	1.05347105052189	1.1083792652008	215674.7291	4749808.435
239	10012	10012 2018	2018	947.072721884213	1550.16457054984	11.1035522980249	20.3229188812438	1.05347105052189	1.23668751051799	215674.7291	4749808.435
240	10012	10012 2019	2019	1106.2480247966	1770.51225066951	11.8032236072387	19.428787530029	1.05347105052189	1.23560814733418	215674.7291	4749808.435
241	10013	10013 2000	2000	986.984434439373	1577.43600331999	11.231638192084	17.7191980048353	1.16748200912185	1.08448981120508	215771.2973	4753934.072
242	10013	10013 2001	2001	941.051964784573	1529.44703870685	10.655121570174	17.9442864029183	1.16748200912185	1.20581208487791	215771.2973	4753934.072
243	10013	10013 2002	2002	881.113168183586	1323.54954185588	11.2128342511375	18.0127465709503	1.16748200912185	1.20581208487791	215771.2973	4753934.072
244	10013	10013 2003	2003	1044.73947410451	1445.14509646241	11.7728914913762	18.3163640424585	1.16748200912185	1.19167767215574	215771.2973	4753934.072
245	10013	10013 2004	2004	756.82360680868	1429.06847502944	11.4757926700444	18.0931906426567	1.16748200912185	1.20581208487791	215771.2973	4753934.072
246	10013	10013 2005	2005	1001.9769173308	1703.91751647711	10.915712716481	18.9323887659335	1.16748200912185	1.06536356197817	215771.2973	4753934.072
247	10013	10013 2006	2006	1048.63570516091	1296.46343273617	11.8419668864192	19.7323976350821	1.16748200912185	1.20520119431928	215771.2973	4753934.072
248	10013	10013 2007	2007	715.597954472212	1559.92222962305	10.8155103013154	20.8976095866982	1.16748200912185	1.24677379513001	215771.2973	4753934.072
249	10013	10013 2008	2008	646.395260816336	1402.75663744907	11.4837506600232	17.2387376263897	1.16748200912185	1.03171338721464	215771.2973	4753934.072
250	10013	10013 2009	2009	861.309530115535	1603.16378110712	10.0370010271331	18.0029132013602	1.16748200912185	1.20581208487791	215771.2973	4753934.072
251	10013	10013 2010	2010	711.607669888148	1541.6576694428	10.6810766314779	18.1938548336529	1.16748200912185	1.20581208487791	215771.2973	4753934.072
252	10013	10013 2011	2011	956.27047028112	1539.20205004618	11.3260725684548	17.8651215540669	1.16748200912185	1.20581208487791	215771.2973	4753934.072
253	10013	10013 2012	2012	826.174846090684	1490.72036548427	10.7346344982059	18.032039891032	1.16748200912185	1.20581208487791	215771.2973	4753934.072
254	10013	10013 2013	2013	519.205472796491	1384.04322186636	10.1741319037673	18.2977898160287	1.16748200912185	1.20581208487791	215771.2973	4753934.072
255	10013	10013 2014	2014	833.236721030522	1443.36338677074	11.3065673419275	18.0344048786549	1.16748200912185	1.20581208487791	215771.2973	4753934.072
256	10013	10013 2015	2015	1029.63704410989	1401.49997349335	11.6961610575126	17.6805021389803	1.16748200912185	1.04799041394614	215771.2973	4753934.072
257	10013	10013 2016	2016	803.361515235129	1238.32418406369	11.4883038658337	17.5293262597076	1.16748200912185	1.24817839350697	215771.2973	4753934.072
258	10013	10013 2017	2017	942.460904368751	1730.94741113895	10.9835565439967	20.2557324221939	1.16748200912185	1.12012093173185	215771.2973	4753934.072
259	10013	10013 2018	2018	773.050298549244	1325.00782795731	10.4245488300119	18.6028012913514	1.16748200912185	1.24842917704905	215771.2973	4753934.072
260	10013	10013 2019	2019	925.592174885343	1545.35550807699	11.1242201392257	17.7465373378024	1.16748200912185	1.24734981386523	215771.2973	4753934.072
261	10014	10014 2000	2000	1054.54367294187	1688.75765463741	11.4666637237941	19.4991144679501	1.7490348313301	1.53773577635907	216509.8028	4745604.317
262	10014	10014 2001	2001	1006.01566012048	1640.76869002427	10.8901471018841	19.7390197128192	1.7490348313301	1.6590580500319	216509.8028	4745604.317
263	10014	10014 2002	2002	954.104638334879	1434.8711931733	11.4478597828476	19.7616527449343	1.7490348313301	1.6590580500319	216509.8028	4745604.317
264	10014	10014 2003	2003	1106.53596078677	1556.46674777983	12.0079170230863	20.1291775931217	1.7490348313301	1.64492363730974	216509.8028	4745604.317
265	10014	10014 2004	2004	839.248108041513	1540.39012634686	11.7108182017545	19.7882476732078	1.7490348313301	1.6590580500319	216509.8028	4745604.317
266	10014	10014 2005	2005	1051.73580317487	1815.23916779453	11.1507382481911	20.8139198357612	1.7490348313301	1.51860952713217	216509.8028	4745604.317
267	10014	10014 2006	2006	1104.2672911549	1407.78508405359	12.0769924181293	21.5804039693313	1.7490348313301	1.65844715947328	216509.8028	4745604.317
268	10014	10014 2007	2007	794.809145486047	1671.24388094047	11.0505358330255	22.6110100321475	1.7490348313301	1.70001976028401	216509.8028	4745604.317
269	10014	10014 2008	2008	739.014178007606	1514.07828876649	11.7187761917333	18.8755990926077	1.7490348313301	1.48495935236864	216509.8028	4745604.317
270	10014	10014 2009	2009	933.147919884255	1714.48543242453	10.2720265588432	19.7584018185032	1.7490348313301	1.6590580500319	216509.8028	4745604.317
271	10014	10014 2010	2010	805.836253414697	1652.97932076022	10.916102163188	19.8215274026205	1.7490348313301	1.6590580500319	216509.8028	4745604.317
272	10014	10014 2011	2011	1011.95113873959	1650.5237013636	11.5610981001649	19.7128476975007	1.7490348313301	1.6590580500319	216509.8028	4745604.317
273	10014	10014 2012	2012	901.428689144497	1602.04201680169	10.969660029916	19.768031144894	1.7490348313301	1.6590580500319	216509.8028	4745604.317
274	10014	10014 2013	2013	625.621678088221	1495.36487318378	10.4091574354774	19.8558884604679	1.7490348313301	1.6590580500319	216509.8028	4745604.317
275	10014	10014 2014	2014	908.767887214321	1554.68503808816	11.5415928736376	19.7688130132761	1.7490348313301	1.6590580500319	216509.8028	4745604.317
276	10014	10014 2015	2015	1091.42109319829	1512.82162481077	11.9311865892227	19.4933866905519	1.7490348313301	1.50123637910014	216509.8028	4745604.317
277	10014	10014 2016	2016	899.708428440561	1349.64583538111	11.7233293975438	19.144906189763	1.7490348313301	1.70142435866097	216509.8028	4745604.317
278	10014	10014 2017	2017	996.241189066062	1842.26906245637	11.2185820757069	22.1143070444304	1.7490348313301	1.57336689688585	216509.8028	4745604.317
279	10014	10014 2018	2018	861.8079042672	1436.32947927473	10.659574361722	20.2617053347185	1.7490348313301	1.70167514220305	216509.8028	4745604.317
280	10014	10014 2019	2019	1007.71635402701	1656.67715939441	11.3592456709358	19.4433087788354	1.7490348313301	1.70059577901923	216509.8028	4745604.317
281	10015	10015 2000	2000	1268.6474023719	1939.80637397996	12.5098465441827	19.5548879298198	1.42254380575784	1.28497838469694	217800.9481	4755491.096
282	10015	10015 2001	2001	1226.38402515154	1891.81740936682	11.9333299222727	19.7590310471057	1.42254380575784	1.40630065836977	217800.9481	4755491.096
283	10015	10015 2002	2002	1155.09706519896	1685.91991251585	12.4910426032362	19.892273030308	1.42254380575784	1.40630065836977	217800.9481	4755491.096
284	10015	10015 2003	2003	1334.54874042165	1807.51546712239	13.0510998434749	20.105550231118	1.42254380575784	1.3921662456476	217800.9481	4755491.096
285	10015	10015 2004	2004	1017.47285255695	1791.43884568942	12.7540010221432	20.0488389278099	1.42254380575784	1.40630065836977	217800.9481	4755491.096
286	10015	10015 2005	2005	1308.80268745062	2066.28788713708	12.1939210685797	20.6244350060358	1.42254380575784	1.26585213547003	217800.9481	4755491.096
287	10015	10015 2006	2006	1347.1597525557	1658.83380339615	13.120175238518	21.4718348626514	1.42254380575784	1.40568976781114	217800.9481	4755491.096
288	10015	10015 2007	2007	980.789575922733	1922.29260028303	12.0937186534142	22.8273273900578	1.42254380575784	1.44726236862187	217800.9481	4755491.096
289	10015	10015 2008	2008	892.63355206839	1765.12700810905	12.7619590121219	19.2766518925372	1.42254380575784	1.2322019607065	217800.9481	4755491.096
290	10015	10015 2009	2009	1136.92343604868	1965.53415176709	11.3152093792318	19.8731346363572	1.42254380575784	1.40630065836977	217800.9481	4755491.096
291	10015	10015 2010	2010	955.570516582476	1904.02804010278	11.9592849835766	20.2447586404161	1.42254380575784	1.40630065836977	217800.9481	4755491.096
292	10015	10015 2011	2011	1254.72513408739	1901.57242070616	12.6042809205535	19.6049548628935	1.42254380575784	1.40630065836977	217800.9481	4755491.096
293	10015	10015 2012	2012	1096.96062434333	1853.09073614424	12.0128428503046	19.929823043756	1.42254380575784	1.40630065836977	217800.9481	4755491.096
294	10015	10015 2013	2013	745.939744220668	1746.41359252634	11.452340255866	20.4470441967325	1.42254380575784	1.40630065836977	217800.9481	4755491.096
295	10015	10015 2014	2014	1103.63047182193	1805.73375743072	12.5847756940262	19.9344259486302	1.42254380575784	1.40630065836977	217800.9481	4755491.096
296	10015	10015 2015	2015	1319.46389236599	1763.87034415333	12.9743694096113	19.4695879598635	1.42254380575784	1.248478987438	217800.9481	4755491.096
297	10015	10015 2016	2016	1044.32986447763	1600.69455472367	12.7665122179324	19.5973243727865	1.42254380575784	1.44866696699883	217800.9481	4755491.096
298	10015	10015 2017	2017	1243.60197453897	2093.31778179892	12.2617648960955	21.9802301850692	1.42254380575784	1.32060950522372	217800.9481	4755491.096
299	10015	10015 2018	2018	1024.74698821907	1687.37819861729	11.7027571821106	20.6095558934659	1.42254380575784	1.44891775054091	217800.9481	4755491.096
300	10015	10015 2019	2019	1186.66595971536	1907.72587873696	12.4024284913244	19.6997621107559	1.42254380575784	1.4478383873571	217800.9481	4755491.096
301	10016	10016 2000	2000	981.706287382414	1586.63563048974	11.2808199447365	18.0225113975652	1.55807628490415	1.31315248597082	218178.0172	4748197.185
302	10016	10016 2001	2001	935.243837709305	1538.6466658766	10.7043033228265	18.2506252250967	1.55807628490415	1.43447475964365	218178.0172	4748197.185
303	10016	10016 2002	2002	876.944220259104	1332.74916902563	11.26201600379	18.3097280198263	1.55807628490415	1.43447475964365	218178.0172	4748197.185
304	10016	10016 2003	2003	1038.2846395031	1454.34472363216	11.8220732440287	18.6263946415465	1.55807628490415	1.42034034692149	218178.0172	4748197.185
305	10016	10016 2004	2004	754.580775178335	1438.26810219919	11.5249744226969	18.3791767166956	1.55807628490415	1.43447475964365	218178.0172	4748197.185
306	10016	10016 2005	2005	993.064143291233	1713.11714364686	10.9648944691335	19.2564506909241	1.55807628490415	1.29402623674391	218178.0172	4748197.185
307	10016	10016 2006	2006	1040.92206884828	1305.66305990593	11.8911486390717	20.0496141952164	1.55807628490415	1.43386386908502	218178.0172	4748197.185
308	10016	10016 2007	2007	712.699001907097	1569.12185679281	10.8646920539679	21.1873411747739	1.55807628490415	1.47543646989576	218178.0172	4748197.185
309	10016	10016 2008	2008	646.234011502111	1411.95626461882	11.5329324126757	17.5128408365072	1.55807628490415	1.26037606198038	218178.0172	4748197.185
310	10016	10016 2009	2009	856.905136458486	1612.36340827687	10.0861827797856	18.3012387093106	1.55807628490415	1.43447475964365	218178.0172	4748197.185
311	10016	10016 2010	2010	711.775095898927	1550.85729661255	10.7302583841304	18.4660817767926	1.55807628490415	1.43447475964365	218178.0172	4748197.185
312	10016	10016 2011	2011	948.566856042398	1548.40167721593	11.3752543211073	18.182280902464	1.55807628490415	1.43447475964365	218178.0172	4748197.185
313	10016	10016 2012	2012	822.467848654151	1499.91999265402	10.7838162508584	18.3263842619773	1.55807628490415	1.43447475964365	218178.0172	4748197.185
314	10016	10016 2013	2013	521.861470790737	1393.24284903611	10.2233136564198	18.5558105651547	1.55807628490415	1.43447475964365	218178.0172	4748197.185
315	10016	10016 2014	2014	829.586349782835	1452.56301394049	11.35574909458	18.3284259948862	1.55807628490415	1.43447475964365	218178.0172	4748197.185
316	10016	10016 2015	2015	1023.17966989508	1410.6996006631	11.7453428101651	17.990547235636	1.55807628490415	1.27665308871189	218178.0172	4748197.185
317	10016	10016 2016	2016	803.961479766728	1247.52381123344	11.5374856184862	17.7990840252684	1.55807628490415	1.47684106827271	218178.0172	4748197.185
318	10016	10016 2017	2017	934.369253655236	1740.1470383087	11.0327382966493	20.5751069050063	1.55807628490415	1.3487836064976	218178.0172	4748197.185
319	10016	10016 2018	2018	772.100613908007	1334.20745512706	10.4737305826644	18.8814053418292	1.55807628490415	1.47709185181479	218178.0172	4748197.185
320	10016	10016 2019	2019	923.288020943189	1554.55513524674	11.1734018918782	18.0328734747146	1.55807628490415	1.47601248863098	218178.0172	4748197.185
321	10017	10017 2000	2000	1063.86972832909	1601.64417442529	11.2671839089266	18.7645829656695	1.76526339845093	1.32232420636439	219810.4538	4748284.105
322	10017	10017 2001	2001	1017.97802636801	1553.65520981215	10.6906672870166	18.9894386384103	1.76526339845093	1.44364648003722	219810.4538	4748284.105
323	10017	10017 2002	2002	957.913139063111	1347.75771296118	11.2483799679801	19.0586186043886	1.76526339845093	1.44364648003722	219810.4538	4748284.105
324	10017	10017 2003	2003	1121.71528242072	1469.35326756771	11.8084372082188	19.3612322951113	1.76526339845093	1.42951206731506	219810.4538	4748284.105
325	10017	10017 2004	2004	833.47541489635	1453.27664613475	11.5113383868871	19.1399084741595	1.76526339845093	1.44364648003722	219810.4538	4748284.105
326	10017	10017 2005	2005	1079.14179791149	1728.12568758241	10.9512584333236	19.9761776858245	1.76526339845093	1.30319795713748	219810.4538	4748284.105
327	10017	10017 2006	2006	1125.70834437798	1320.67160384148	11.8775126032618	20.7767131215006	1.76526339845093	1.44303558947859	219810.4538	4748284.105
328	10017	10017 2007	2007	792.300233401017	1584.13040072836	10.851056018158	21.9440393017365	1.76526339845093	1.48460819028933	219810.4538	4748284.105
329	10017	10017 2008	2008	722.886947187381	1426.96480855438	11.5192963768658	18.2863695243479	1.76526339845093	1.26954778237395	219810.4538	4748284.105
330	10017	10017 2009	2009	938.127612205259	1627.37195221242	10.0725467439757	19.048681845639	1.76526339845093	1.44364648003722	219810.4538	4748284.105
331	10017	10017 2010	2010	788.074073541884	1565.86584054811	10.7166223483205	19.2416310598402	1.76526339845093	1.44364648003722	219810.4538	4748284.105
332	10017	10017 2011	2011	1033.34233856943	1563.41022115149	11.3616182852974	18.9094414413882	1.76526339845093	1.44364648003722	219810.4538	4748284.105
333	10017	10017 2012	2012	902.939282317291	1514.92853658957	10.7701802150485	19.0781147766189	1.76526339845093	1.44364648003722	219810.4538	4748284.105
334	10017	10017 2013	2013	595.480447836115	1408.25139297166	10.2096776206099	19.3466588263709	1.76526339845093	1.44364648003722	219810.4538	4748284.105
335	10017	10017 2014	2014	909.996801396449	1467.57155787605	11.3421130587701	19.080504629989	1.76526339845093	1.44364648003722	219810.4538	4748284.105
336	10017	10017 2015	2015	1106.61304778098	1425.70814459866	11.7317067743552	18.7253692764356	1.76526339845093	1.28582480910546	219810.4538	4748284.105
337	10017	10017 2016	2016	879.794646694957	1262.53235516899	11.5238495826763	18.5772924226318	1.76526339845093	1.48601278866628	219810.4538	4748284.105
338	10017	10017 2017	2017	1019.56262161666	1755.15558224425	11.0191022608394	21.2998819145603	1.76526339845093	1.35795532689117	219810.4538	4748284.105
339	10017	10017 2018	2018	849.602633791597	1349.21599906262	10.4600945468545	19.6500869708203	1.76526339845093	1.48626357220836	219810.4538	4748284.105
340	10017	10017 2019	2019	1002.24870007392	1569.56367918229	11.1597658560683	18.7932282413918	1.76526339845093	1.48518420902455	219810.4538	4748284.105
341	10018	10018 2000	2000	1246.20458649805	1696.34935897201	12.3460112161787	19.8149534575538	1.493671577899	1.09200681055908	224518.8305	4754606.195
342	10018	10018 2001	2001	1202.40562614772	1648.36039435887	11.7694945942687	20.0278625627289	1.493671577899	1.21332908423191	224518.8305	4754606.195
343	10018	10018 2002	2002	1135.86808270895	1442.4628975079	12.3272072752322	20.1339921566192	1.493671577899	1.21332908423191	224518.8305	4754606.195
344	10018	10018 2003	2003	1308.69654781646	1564.05845211443	12.8872645154709	20.3850784336843	1.493671577899	1.19919467150975	224518.8305	4754606.195
345	10018	10018 2004	2004	1003.82466856021	1547.98183068146	12.5901656941392	20.2586996603622	1.493671577899	1.21332908423191	224518.8305	4754606.195
346	10018	10018 2005	2005	1275.82877288357	1822.83087212913	12.0300857405757	20.9446180759612	1.493671577899	1.07288056133217	224518.8305	4754606.195
347	10018	10018 2006	2006	1317.66026268468	1415.3767883882	12.956339910514	21.7721839267111	1.493671577899	1.21271819367328	224518.8305	4754606.195
348	10018	10018 2007	2007	965.240323576534	1678.83558527508	11.9298833254102	23.0480405094348	1.493671577899	1.25429079448402	224518.8305	4754606.195
349	10018	10018 2008	2008	885.016619397847	1521.66999310109	12.5981236841179	19.4520827885993	1.493671577899	1.03923038656864	224518.8305	4754606.195
350	10018	10018 2009	2009	1117.01226464124	1722.07713675914	11.1513740512278	20.1187480876786	1.493671577899	1.21332908423191	224518.8305	4754606.195
351	10018	10018 2010	2010	948.905899597203	1660.57102509482	11.7954496555726	20.4147531731835	1.493671577899	1.21332908423191	224518.8305	4754606.195
352	10018	10018 2011	2011	1225.25468253304	1658.1154056982	12.4404455925495	19.9051381596121	1.493671577899	1.21332908423191	224518.8305	4754606.195
353	10018	10018 2012	2012	1079.07011377995	1609.63372113629	11.8490075223006	20.1639014058064	1.493671577899	1.21332908423191	224518.8305	4754606.195
354	10018	10018 2013	2013	746.485605033643	1502.95657751838	11.288504927862	20.5758771929988	1.493671577899	1.21332908423191	224518.8305	4754606.195
355	10018	10018 2014	2014	1085.90403201084	1562.27674242276	12.4209403660222	20.1675677008681	1.493671577899	1.21332908423191	224518.8305	4754606.195
356	10018	10018 2015	2015	1293.60434139375	1520.41332914537	12.8105340816073	19.7491581682029	1.493671577899	1.05550741330015	224518.8305	4754606.195
357	10018	10018 2016	2016	1038.91850012961	1357.23753971571	12.6026768899284	19.7601646217996	1.493671577899	1.25569539286097	224518.8305	4754606.195
358	10018	10018 2017	2017	1213.00721217304	1849.86076679097	12.0979295680915	22.28683169176	1.493671577899	1.12763793108586	224518.8305	4754606.195
359	10018	10018 2018	2018	1014.84561472924	1443.92118360933	11.5389218541066	20.7980276859566	1.493671577899	1.25594617640305	224518.8305	4754606.195
360	10018	10018 2019	2019	1172.84009825108	1664.26886372901	12.2385931633204	19.9106371280436	1.493671577899	1.25486681321924	224518.8305	4754606.195
361	10019	10019 2000	2000	963.08795316697	1528.09962867074	11.5224676759425	17.3078835477289	1.08461863610073	1.00780605129533	225023.87	4753803.006
362	10019	10019 2001	2001	917.345732749512	1480.1106640576	10.9459510540325	17.531885894215	1.08461863610073	1.12912832496816	225023.87	4753803.006
363	10019	10019 2002	2002	856.818512863627	1274.21316720663	11.503663734996	17.6037051193299	1.08461863610073	1.12912832496816	225023.87	4753803.006
364	10019	10019 2003	2003	1021.26539348909	1395.80872181317	12.0637209752347	17.9026382805056	1.08461863610073	1.11499391224599	225023.87	4753803.006
365	10019	10019 2004	2004	731.837525126724	1379.7321003802	11.7666221539029	17.6880962486702	1.08461863610073	1.12912832496816	225023.87	4753803.006
366	10019	10019 2005	2005	979.385173949593	1654.58114182786	11.2065422003395	18.5136261177591	1.08461863610073	0.98867980206842	225023.87	4753803.006
367	10019	10019 2006	2006	1025.61350208284	1247.12705808693	12.1327963702777	19.316092297369	1.08461863610073	1.12851743440953	225023.87	4753803.006
368	10019	10019 2007	2007	690.847403382224	1510.58585497381	11.1063397851739	20.4911706492112	1.08461863610073	1.17009003522026	225023.87	4753803.006
369	10019	10019 2008	2008	620.661944456798	1353.42026279983	11.7745801438817	16.8379088758621	1.08461863610073	0.955029627304891	225023.87	4753803.006
370	10019	10019 2009	2009	837.099393776498	1553.82740645787	10.3278305109916	17.5933892669952	1.08461863610073	1.12912832496816	225023.87	4753803.006
371	10019	10019 2010	2010	685.756367514505	1492.32129479356	10.9719061153364	17.793699614861	1.08461863610073	1.12912832496816	225023.87	4753803.006
372	10019	10019 2011	2011	933.244669535504	1489.86567539694	11.6169020523133	17.4488367539004	1.08461863610073	1.12912832496816	225023.87	4753803.006
373	10019	10019 2012	2012	801.714362390436	1441.38399083502	11.0254639820644	17.6239450827713	1.08461863610073	1.12912832496816	225023.87	4753803.006
374	10019	10019 2013	2013	492.460836890322	1334.70684721712	10.4649613876258	17.9027342566262	1.08461863610073	1.12912832496816	225023.87	4753803.006
375	10019	10019 2014	2014	808.755909980432	1394.0270121215	11.597396825786	17.626426110548	1.08461863610073	1.12912832496816	225023.87	4753803.006
376	10019	10019 2015	2015	1006.16387515056	1352.16359884411	11.9869905413711	17.2667711727723	1.08461863610073	0.971306654036394	225023.87	4753803.006
377	10019	10019 2016	2016	777.354942623244	1188.98780941445	11.7791333496922	17.1300574123543	1.08461863610073	1.17149463359722	225023.87	4753803.006
378	10019	10019 2017	2017	919.574398767933	1681.61103648971	11.2743860278552	19.8386524455707	1.08461863610073	1.04343717182211	225023.87	4753803.006
379	10019	10019 2018	2018	747.600010255812	1275.67145330807	10.7153783138703	18.2003568545406	1.08461863610073	1.1717454171393	225023.87	4753803.006
380	10019	10019 2019	2019	900.628106340958	1496.01913342774	11.4150496230842	17.3413172802203	1.08461863610073	1.17066605395549	225023.87	4753803.006
381	10020	10020 2000	2000	1018.85741726648	1431.00175218488	11.7680347427716	17.7037746790094	1.1457268107074	0.853327803137366	225719.7031	4753196.679
382	10020	10020 2001	2001	973.767479948481	1383.01278757174	11.1915181208616	17.9240534200205	1.1457268107074	0.974650076810196	225719.7031	4753196.679
383	10020	10020 2002	2002	911.22280880009	1177.11529072077	11.7492308018251	18.0073894122767	1.1457268107074	0.974650076810196	225719.7031	4753196.679
384	10020	10020 2003	2003	1078.48308841253	1298.7108453273	12.3092880420638	18.2902620808839	1.1457268107074	0.960515664088032	225719.7031	4753196.679
385	10020	10020 2004	2004	783.87121639348	1282.63422389434	12.012189220732	18.1053133106473	1.1457268107074	0.974650076810196	225719.7031	4753196.679
386	10020	10020 2005	2005	1039.62802510462	1557.483265342	11.4521092671686	18.8839805939494	1.1457268107074	0.834201553910457	225719.7031	4753196.679
387	10020	10020 2006	2006	1084.38049142009	1150.02918160107	12.3783634371068	19.6948718379979	1.1457268107074	0.974039186251567	225719.7031	4753196.679
388	10020	10020 2007	2007	743.688628107158	1413.48797848795	11.351906852003	20.9037778477584	1.1457268107074	1.0156117870623	225719.7031	4753196.679
389	10020	10020 2008	2008	670.13368825756	1256.32238631396	12.0201472107108	17.2697510011272	1.1457268107074	0.800551379146928	225719.7031	4753196.679
390	10020	10020 2009	2009	891.793469076121	1456.72952997201	10.5733975778207	17.995419333389	1.1457268107074	0.974650076810196	225719.7031	4753196.679
391	10020	10020 2010	2010	734.823587838338	1395.22341830769	11.2174731821655	18.227850991791	1.1457268107074	0.974650076810196	225719.7031	4753196.679
392	10020	10020 2011	2011	991.999324012571	1392.76779891108	11.8624691191424	17.8276867089751	1.1457268107074	0.974650076810196	225719.7031	4753196.679
393	10020	10020 2012	2012	855.550103880193	1344.28611434916	11.2710310488935	18.0308750100944	1.1457268107074	0.974650076810196	225719.7031	4753196.679
394	10020	10020 2013	2013	538.465199388351	1237.60897073125	10.7105284544549	18.3543701800346	1.1457268107074	0.974650076810196	225719.7031	4753196.679
395	10020	10020 2014	2014	862.521957699302	1296.92913563564	11.8429638926151	18.0337538898269	1.1457268107074	0.974650076810196	225719.7031	4753196.679
396	10020	10020 2015	2015	1063.38469575204	1255.06572235825	12.2325576082002	17.6543771299904	1.1457268107074	0.816828405878431	225719.7031	4753196.679
397	10020	10020 2016	2016	825.889807844531	1091.88993292858	12.0247004165213	17.5672477770738	1.1457268107074	1.01701638543926	225719.7031	4753196.679
398	10020	10020 2017	2017	978.80663659859	1584.51316000384	11.5199530946844	20.2147760813651	1.1457268107074	0.888958923664144	225719.7031	4753196.679
399	10020	10020 2018	2018	798.042135997512	1178.5735768222	10.9609453806995	18.6266594839775	1.1457268107074	1.01726716898134	225719.7031	4753196.679
400	10020	10020 2019	2019	952.737271222248	1398.92125694188	11.6606166899133	17.7581034955842	1.1457268107074	1.01618780579752	225719.7031	4753196.679
401	10021	10021 2000	2000	1055.74798321136	1434.2786270163	11.8020537599701	18.2966737945941	1.11782577143433	0.830028600032326	225882.4031	4753301.159
402	10021	10021 2001	2001	1010.64445666212	1386.28966240316	11.2255371380601	18.5170301107193	1.11782577143433	0.951350873705156	225882.4031	4753301.159
403	10021	10021 2002	2002	948.141815748362	1180.39216555219	11.7832498190236	18.6001261703267	1.11782577143433	0.951350873705156	225882.4031	4753301.159
404	10021	10021 2003	2003	1115.34348288191	1301.98772015872	12.3433070592623	18.8833334325291	1.11782577143433	0.937216460982992	225882.4031	4753301.159
405	10021	10021 2004	2004	820.839610939038	1285.91109872576	12.0462082379305	18.6977681360092	1.11782577143433	0.951350873705156	225882.4031	4753301.159
406	10021	10021 2005	2005	1076.42539548584	1560.76014017342	11.4861282843671	19.4774117231819	1.11782577143433	0.810902350805417	225882.4031	4753301.159
407	10021	10021 2006	2006	1121.20860892251	1153.30605643249	12.4123824543053	20.2881274450545	1.11782577143433	0.950739983146527	225882.4031	4753301.159
408	10021	10021 2007	2007	780.640199039004	1416.76485331937	11.3859258692015	21.4963287119417	1.11782577143433	0.992312583957261	225882.4031	4753301.159
409	10021	10021 2008	2008	707.15545670866	1259.59926114538	12.0541662279092	17.8619011376705	1.11782577143433	0.777252176041888	225882.4031	4753301.159
410	10021	10021 2009	2009	928.706438954327	1460.00640480343	10.6074165950192	18.5881905544922	1.11782577143433	0.951350873705156	225882.4031	4753301.159
411	10021	10021 2010	2010	771.853783861874	1398.50029313911	11.251492199364	18.8199530189247	1.11782577143433	0.951350873705156	225882.4031	4753301.159
412	10021	10021 2011	2011	1028.82769849125	1396.0446737425	11.8964881363409	18.4209408490641	1.11782577143433	0.951350873705156	225882.4031	4753301.159
413	10021	10021 2012	2012	892.480955712771	1347.56298918058	11.305050066092	18.6235441507616	1.11782577143433	0.951350873705156	225882.4031	4753301.159
414	10021	10021 2013	2013	575.559204949924	1240.88584556267	10.7445474716534	18.9461079457833	1.11782577143433	0.951350873705156	225882.4031	4753301.159
415	10021	10021 2014	2014	899.454261485441	1300.20601046705	11.8769829098135	18.6264147419117	1.11782577143433	0.951350873705156	225882.4031	4753301.159
416	10021	10021 2015	2015	1100.24502510313	1258.34259718966	12.2665766253987	18.2474488533681	1.11782577143433	0.793529202773391	225882.4031	4753301.159
417	10021	10021 2016	2016	862.93109459937	1095.16680776	12.0587194337198	18.1592864919619	1.11782577143433	0.993717182334218	225882.4031	4753301.159
418	10021	10021 2017	2017	1015.62506142407	1587.79003483526	11.5539721118828	20.8080870197725	1.11782577143433	0.865659720559104	225882.4031	4753301.159
419	10021	10021 2018	2018	835.043688158175	1181.85045165362	10.9949643978979	19.218925026684	1.11782577143433	0.993967965876297	225882.4031	4753301.159
420	10021	10021 2019	2019	989.704093400836	1402.1981317733	11.6946357071117	18.3505672969172	1.11782577143433	0.992888602692484	225882.4031	4753301.159
421	10022	10022 2000	2000	720.565696801634	1108.95328470039	11.1120760252819	15.5824209404719	0.715009266979815	0.608960311224485	227061.1758	4749021.676
422	10022	10022 2001	2001	671.249508568402	1060.96432008725	10.5355594033718	15.8268255419567	0.715009266979815	0.730282584897315	227061.1758	4749021.676
423	10022	10022 2002	2002	621.776240391664	855.066823236276	11.0932720843354	15.8355424804426	0.715009266979815	0.730282584897315	227061.1758	4749021.676
424	10022	10022 2003	2003	770.808039067616	976.662377842808	11.6533293245741	16.2224737571503	0.715009266979815	0.71614817217515	227061.1758	4749021.676
425	10022	10022 2004	2004	509.78419074086	960.585756409841	11.3562305032423	15.8457853128044	0.715009266979815	0.730282584897315	227061.1758	4749021.676
426	10022	10022 2005	2005	712.352484342554	1235.43479785751	10.7961505496789	16.9280830998502	0.715009266979815	0.589834061997576	227061.1758	4749021.676
427	10022	10022 2006	2006	766.667305352402	827.980714116574	11.7224047196171	17.6843869472238	0.715009266979815	0.729671694338686	227061.1758	4749021.676
428	10022	10022 2007	2007	464.369458590095	1091.43951100345	10.6959481345133	18.6741179233887	0.715009266979815	0.77124429514942	227061.1758	4749021.676
429	10022	10022 2008	2008	412.645947228362	934.273918829469	11.364188493221	14.9154647807315	0.715009266979815	0.556183887234047	227061.1758	4749021.676
430	10022	10022 2009	2009	600.469371877222	1134.68106248751	9.91743886033095	15.8342904110964	0.715009266979815	0.730282584897315	227061.1758	4749021.676
431	10022	10022 2010	2010	479.956821836743	1073.1749508232	10.5615144646758	15.8586027449824	0.715009266979815	0.730282584897315	227061.1758	4749021.676
432	10022	10022 2011	2011	674.366057559816	1070.71933142658	11.2065104016527	15.8167455912713	0.715009266979815	0.730282584897315	227061.1758	4749021.676
433	10022	10022 2012	2012	569.787294491052	1022.23764686467	10.6150723314038	15.8379990721977	0.715009266979815	0.730282584897315	227061.1758	4749021.676
434	10022	10022 2013	2013	303.443199716447	915.560503246758	10.0545697369652	15.8718366425018	0.715009266979815	0.730282584897315	227061.1758	4749021.676
435	10022	10022 2014	2014	577.210705867364	974.88066815114	11.1870051751253	15.8383002027999	0.715009266979815	0.730282584897315	227061.1758	4749021.676
436	10022	10022 2015	2015	755.689394618177	933.017254873751	11.5765988907105	15.5867044150658	0.715009266979815	0.572460913965549	227061.1758	4749021.676
437	10022	10022 2016	2016	574.472259278184	769.841465444087	11.3687416990316	15.1783094218794	0.715009266979815	0.772648893526376	227061.1758	4749021.676
438	10022	10022 2017	2017	658.079028000695	1262.46469251935	10.8639943771946	18.2214992406646	0.715009266979815	0.644591431751263	227061.1758	4749021.676
439	10022	10022 2018	2018	534.267128642658	856.525109337709	10.3049866632097	16.3082645803013	0.715009266979815	0.772899677068456	227061.1758	4749021.676
440	10022	10022 2019	2019	678.161239442132	1076.87278945738	11.0046579724235	15.5013670247564	0.715009266979815	0.771820313884643	227061.1758	4749021.676
441	10023	10023 2000	2000	724.740941763789	1289.08147698873	10.5199818752513	14.4534296877481	-0.128624013955513	0.284786226738946	227773.7722	4750480.677
442	10023	10023 2001	2001	679.447165977207	1241.09251237559	9.94346525334127	14.6748720554702	-0.128624013955513	0.406108500411776	227773.7722	4750480.677
443	10023	10023 2002	2002	617.532948348349	1035.19501552462	10.5011779343048	14.7546090579947	-0.128624013955513	0.406108500411776	227773.7722	4750480.677
444	10023	10023 2003	2003	783.914040777358	1156.79057013115	11.0612351745435	15.0425006305296	-0.128624013955513	0.391974087689611	227773.7722	4750480.677
445	10023	10023 2004	2004	490.922169901023	1140.71394869818	10.7641363532117	14.8483039660434	-0.128624013955513	0.406108500411776	227773.7722	4750480.677
446	10023	10023 2005	2005	744.113616147081	1415.56299014585	10.2040563996483	15.6416158074038	-0.128624013955513	0.265659977512037	227773.7722	4750480.677
447	10023	10023 2006	2006	789.327289280605	1008.10890640491	11.1303105695865	16.4498742188153	-0.128624013955513	0.405497609853147	227773.7722	4750480.677
448	10023	10023 2007	2007	450.48722740902	1271.56770329179	10.1038539844827	17.6482090854763	-0.128624013955513	0.447070210663881	227773.7722	4750480.677
449	10023	10023 2008	2008	377.985250348226	1114.40211111781	10.7720943431905	14.0081713242457	-0.128624013955513	0.232009802748508	227773.7722	4750480.677
450	10023	10023 2009	2009	598.013052573393	1314.80925477586	9.32534471030037	14.7431559249048	-0.128624013955513	0.406108500411776	227773.7722	4750480.677
451	10023	10023 2010	2010	442.801563515544	1253.30314311154	9.96942031464521	14.9655496737643	-0.128624013955513	0.406108500411776	227773.7722	4750480.677
452	10023	10023 2011	2011	696.949976516892	1250.84752371492	10.6144162516221	14.5826670852781	-0.128624013955513	0.406108500411776	227773.7722	4750480.677
453	10023	10023 2012	2012	562.037916693048	1202.36583915301	10.0229781813732	14.7770803950698	-0.128624013955513	0.406108500411776	227773.7722	4750480.677
454	10023	10023 2013	2013	247.40031813612	1095.6886955351	9.4624755869346	15.0866049412334	-0.128624013955513	0.406108500411776	227773.7722	4750480.677
455	10023	10023 2014	2014	569.031549815559	1155.00886043948	10.5949110250948	14.7798349460661	-0.128624013955513	0.406108500411776	227773.7722	4750480.677
456	10023	10023 2015	2015	768.814671342482	1113.14544716209	10.9845047406799	14.4066212556236	-0.128624013955513	0.24828682948001	227773.7722	4750480.677
457	10023	10023 2016	2016	534.034144491283	949.969657732428	10.776647549001	14.3039967753628	-0.128624013955513	0.448474809040837	227773.7722	4750480.677
458	10023	10023 2017	2017	683.608044304914	1442.59288480769	10.271900227164	16.9706084324433	-0.128624013955513	0.320417347265724	227773.7722	4750480.677
459	10023	10023 2018	2018	505.590453731634	1036.65330162605	9.71289251317916	15.3668108995424	-0.128624013955513	0.448725592582917	227773.7722	4750480.677
460	10023	10023 2019	2019	659.764639225249	1257.00098174573	10.412563822393	14.5012287905469	-0.128624013955513	0.447646229399104	227773.7722	4750480.677
461	10024	10024 2000	2000	719.827076079298	1050.32693971015	10.5859377868571	16.1244231422899	1.24666404186254	0.880448141403724	227949.6169	4749218.138
462	10024	10024 2001	2001	671.068046326852	1002.33797509701	10.0094211649471	16.3656471640982	1.24666404186254	1.00177041507655	227949.6169	4749218.138
463	10024	10024 2002	2002	619.871538530058	796.440478246039	10.5671338459106	16.384201341184	1.24666404186254	1.00177041507655	227949.6169	4749218.138
464	10024	10024 2003	2003	771.306448840723	918.036032852571	11.1271910861493	16.7574142804895	1.24666404186254	0.98763600235439	227949.6169	4749218.138
465	10024	10024 2004	2004	505.854597390546	901.959411419604	10.8300922648175	16.4060034137592	1.24666404186254	1.00177041507655	227949.6169	4749218.138
466	10024	10024 2005	2005	715.434881730141	1176.80845286727	10.2700123112541	17.4482727421121	1.24666404186254	0.861321892176815	227949.6169	4749218.138
467	10024	10024 2006	2006	768.489070770634	769.354369126337	11.1962664811923	18.2117729986936	1.24666404186254	1.00115952451793	227949.6169	4749218.138
468	10024	10024 2007	2007	461.129633401975	1032.81316601322	10.1698098960885	19.2303984326638	1.24666404186254	1.04273212532866	227949.6169	4749218.138
469	10024	10024 2008	2008	406.528023750845	875.647573839232	10.8380502547963	15.4881751232447	1.24666404186254	0.827671717413286	227949.6169	4749218.138
470	10024	10024 2009	2009	598.812189888314	1076.05471749728	9.39130062190617	16.3815362866571	1.24666404186254	1.00177041507655	227949.6169	4749218.138
471	10024	10024 2010	2010	473.493367889348	1014.54860583296	10.035376226251	16.4332855732928	1.24666404186254	1.00177041507655	227949.6169	4749218.138
472	10024	10024 2011	2011	676.177286951642	1012.09298643635	10.6803721632279	16.3441917884135	1.24666404186254	1.00177041507655	227949.6169	4749218.138
473	10024	10024 2012	2012	567.396952372884	963.611301874429	10.088934092979	16.3894302456355	1.24666404186254	1.00177041507655	227949.6169	4749218.138
474	10024	10024 2013	2013	294.363554709511	856.934158256521	9.5284314985404	16.4614541875958	1.24666404186254	1.00177041507655	227949.6169	4749218.138
475	10024	10024 2014	2014	574.76083365323	916.254323160903	10.6608669367006	16.3900712081166	1.24666404186254	1.00177041507655	227949.6169	4749218.138
476	10024	10024 2015	2015	756.190474241275	874.390909883514	11.0504606522857	16.1216296973722	1.24666404186254	0.843948744144789	227949.6169	4749218.138
477	10024	10024 2016	2016	567.554085347364	711.21512045385	10.8426034606068	15.7555880522599	1.24666404186254	1.04413672370562	227949.6169	4749218.138
478	10024	10024 2017	2017	660.298193173713	1203.83834752911	10.3378561387699	18.746616706755	1.24666404186254	0.916079261930502	227949.6169	4749218.138
479	10024	10024 2018	2018	528.978073073024	797.898764347472	9.77884842478496	16.876243270128	1.24666404186254	1.0443875072477	227949.6169	4749218.138
480	10024	10024 2019	2019	674.296113137565	1018.24644446715	10.4785197339988	16.0612171108958	1.24666404186254	1.04330814406388	227949.6169	4749218.138
481	10025	10025 2000	2000	646.556658794057	938.81891596895	10.5291506212742	14.9046004055575	0.822018116646941	0.528269962820498	228000.5873	4748495.289
482	10025	10025 2001	2001	597.322005948257	890.829951355809	9.95263399936415	15.148539556358	0.822018116646941	0.649592236493327	228000.5873	4748495.289
483	10025	10025 2002	2002	547.596556363707	684.93245450484	10.5103466803277	15.1586960907365	0.822018116646941	0.649592236493327	228000.5873	4748495.289
484	10025	10025 2003	2003	696.980029913031	806.528009111373	11.0704039205664	15.5436198058732	0.822018116646941	0.635457823771163	228000.5873	4748495.289
485	10025	10025 2004	2004	435.308181129189	790.451387678405	10.7733050992346	15.1706305192272	0.822018116646941	0.649592236493327	228000.5873	4748495.289
486	10025	10025 2005	2005	638.902619716917	1065.30042912607	10.2132251456712	16.2470704830496	0.822018116646941	0.509143713593588	228000.5873	4748495.289
487	10025	10025 2006	2006	693.032957999543	657.846345385138	11.1394793156094	17.004427463478	0.822018116646941	0.648981345934698	228000.5873	4748495.289
488	10025	10025 2007	2007	389.994390660696	921.305142272018	10.1130227305056	17.9983868968827	0.822018116646941	0.690553946745432	228000.5873	4748495.289
489	10025	10025 2008	2008	337.849694183442	764.139550098033	10.7812630892133	14.2421381200652	0.822018116646941	0.475493538830059	228000.5873	4748495.289
490	10025	10025 2009	2009	526.325910269659	964.546693756078	9.33451345632326	15.1572372430712	0.822018116646941	0.649592236493327	228000.5873	4748495.289
491	10025	10025 2010	2010	405.110003357206	903.040582091763	9.97858906066809	15.1855647407743	0.822018116646941	0.649592236493327	228000.5873	4748495.289
492	10025	10025 2011	2011	600.730168349434	900.584962695146	10.623584997645	15.1367949093312	0.822018116646941	0.649592236493327	228000.5873	4748495.289
493	10025	10025 2012	2012	495.536541157256	852.10327813323	10.0321469273961	15.1615583867887	0.822018116646941	0.649592236493327	228000.5873	4748495.289
494	10025	10025 2013	2013	228.213524008685	745.426134515322	9.47164433295748	15.2009842066035	0.822018116646941	0.649592236493327	228000.5873	4748495.289
495	10025	10025 2014	2014	502.951240812207	804.746299419704	10.6040797711176	15.1619092488854	0.822018116646941	0.649592236493327	228000.5873	4748495.289
496	10025	10025 2015	2015	681.861776173347	762.882886142315	10.9936734867028	14.9078482333936	0.822018116646941	0.491770565561562	228000.5873	4748495.289
497	10025	10025 2016	2016	499.558896410829	599.707096712651	10.7858162950239	14.5056512911449	0.822018116646941	0.691958545122389	228000.5873	4748495.289
498	10025	10025 2017	2017	584.502836709511	1092.33032378791	10.2810689731869	17.5412077688145	0.822018116646941	0.563901083347276	228000.5873	4748495.289
499	10025	10025 2018	2018	459.592173340354	686.390740606273	9.72206125920204	15.6342454826565	0.822018116646941	0.692209328664468	228000.5873	4748495.289
500	10025	10025 2019	2019	603.694664032278	906.738420725949	10.4217325684158	14.8261583753525	0.822018116646941	0.691129965480655	228000.5873	4748495.289
501	10026	10026 2000	2000	721.192937717687	1020.66065183979	10.8415991738951	15.6035504265216	0.602980093112237	0.410629083872709	227994.8479	4748900.948
502	10026	10026 2001	2001	672.162123340467	972.671687226653	10.2650825519851	15.8463259506111	0.602980093112237	0.531951357545539	227994.8479	4748900.948
503	10026	10026 2002	2002	621.806220236383	766.774190375683	10.8227952329486	15.8600814747214	0.602980093112237	0.531951357545539	227994.8479	4748900.948
504	10026	10026 2003	2003	772.068880969139	888.369744982216	11.3828524731873	16.2399862859304	0.602980093112237	0.517816944823375	227994.8479	4748900.948
505	10026	10026 2004	2004	508.777031042583	872.293123549249	11.0857536518556	15.876244893534	0.602980093112237	0.531951357545539	227994.8479	4748900.948
506	10026	10026 2005	2005	714.936832095397	1147.14216499691	10.5256736982921	16.938040299298	0.602980093112237	0.3915028346458	227994.8479	4748900.948
507	10026	10026 2006	2006	768.605963559966	739.688081255981	11.4519278682304	17.6980301123635	0.602980093112237	0.53134046698691	227994.8479	4748900.948
508	10026	10026 2007	2007	463.715594779771	1003.14687814286	10.4254712831266	18.7025606888677	0.602980093112237	0.572913067797644	227994.8479	4748900.948
509	10026	10026 2008	2008	410.517935513712	845.981285968877	11.0937116418343	14.9523228266495	0.602980093112237	0.357852659882271	227994.8479	4748900.948
510	10026	10026 2009	2009	600.626130193323	1046.38842962692	9.64696200894421	15.8581056812583	0.602980093112237	0.531951357545539	227994.8479	4748900.948
511	10026	10026 2010	2010	477.651831100936	984.882317962607	10.291037613289	15.8964710885039	0.602980093112237	0.531951357545539	227994.8479	4748900.948
512	10026	10026 2011	2011	676.299319266049	982.42669856599	10.9360335502659	15.830419562731	0.602980093112237	0.531951357545539	227994.8479	4748900.948
513	10026	10026 2012	2012	569.568531765337	933.945014004074	10.344595480017	15.8639580315161	0.602980093112237	0.531951357545539	227994.8479	4748900.948
514	10026	10026 2013	2013	299.798208681851	827.267870386165	9.78409288557843	15.9173544751076	0.602980093112237	0.531951357545539	227994.8479	4748900.948
515	10026	10026 2014	2014	576.961452116886	886.588035290548	10.9165283237386	15.864433222349	0.602980093112237	0.531951357545539	227994.8479	4748900.948
516	10026	10026 2015	2015	756.951604003842	844.724622013159	11.3061220393237	15.6042091374632	0.602980093112237	0.374129686613774	227994.8479	4748900.948
517	10026	10026 2016	2016	571.934363185013	681.548832583495	11.0982648476448	15.2175073225587	0.602980093112237	0.574317666174601	227994.8479	4748900.948
518	10026	10026 2017	2017	660.221232424124	1174.17205965875	10.5935175258079	18.2339804474392	0.602980093112237	0.446260204399487	227994.8479	4748900.948
519	10026	10026 2018	2018	532.563659027168	768.232476477117	10.034509811823	16.3426990967945	0.602980093112237	0.57456844971668	227994.8479	4748900.948
520	10026	10026 2019	2019	677.187099450213	988.580156596792	10.7341811210368	15.5316381100927	0.602980093112237	0.573489086532867	227994.8479	4748900.948
521	10027	10027 2000	2000	751.045366865115	1064.42941024419	10.9704073150053	16.8236359524576	1.37263388888733	1.00809889632004	228097.0137	4749344.743
522	10027	10027 2001	2001	702.354283268863	1016.44044563105	10.3938906930953	17.0644720986955	1.37263388888733	1.12942116999287	228097.0137	4749344.743
523	10027	10027 2002	2002	650.94762429889	810.542948780077	10.9516033740588	17.0842259390252	1.37263388888733	1.12942116999287	228097.0137	4749344.743
524	10027	10027 2003	2003	802.675597004033	932.13850338661	11.5116606142975	17.4557659103548	1.37263388888733	1.1152867572707	228097.0137	4749344.743
525	10027	10027 2004	2004	536.683745172951	916.061881953642	11.2145617929657	17.1074376750411	1.37263388888733	1.12942116999287	228097.0137	4749344.743
526	10027	10027 2005	2005	747.119150334242	1190.91092340131	10.6544818394023	18.1448254840412	1.37263388888733	0.988972647093129	228097.0137	4749344.743
527	10027	10027 2006	2006	800.019603768716	783.456839660375	11.5807360093405	18.9092033515017	1.37263388888733	1.12881027943424	228097.0137	4749344.743
528	10027	10027 2007	2007	492.042899252939	1046.91563654725	10.5542794242367	19.9313524998384	1.37263388888733	1.17038288024497	228097.0137	4749344.743
529	10027	10027 2008	2008	437.090302005542	889.75004437327	11.2225197829445	16.191132828619	1.37263388888733	0.955322472329599	228097.0137	4749344.743
530	10027	10027 2009	2009	629.918461007476	1090.15718803132	9.77577015005438	17.0813885692324	1.37263388888733	1.12942116999287	228097.0137	4749344.743
531	10027	10027 2010	2010	504.013508281865	1028.651076367	10.4198457543992	17.1364838257156	1.37263388888733	1.12942116999287	228097.0137	4749344.743
532	10027	10027 2011	2011	707.706535068454	1026.19545697038	11.0648416913761	17.0416294760597	1.37263388888733	1.12942116999287	228097.0137	4749344.743
533	10027	10027 2012	2012	598.413813720184	977.713772408467	10.4734036211272	17.0897929303909	1.37263388888733	1.12942116999287	228097.0137	4749344.743
534	10027	10027 2013	2013	324.56464741184	871.036628790559	9.9129010266886	17.1664737469434	1.37263388888733	1.12942116999287	228097.0137	4749344.743
535	10027	10027 2014	2014	605.77043523273	930.356793694941	11.0453364648488	17.0904753357841	1.37263388888733	1.12942116999287	228097.0137	4749344.743
536	10027	10027 2015	2015	787.559947996047	888.493380417552	11.4349301804339	16.819979468575	1.37263388888733	0.971599499061102	228097.0137	4749344.743
537	10027	10027 2016	2016	598.018772083366	725.317590987888	11.227072988755	16.4591028659108	1.37263388888733	1.17178747862193	228097.0137	4749344.743
538	10027	10027 2017	2017	691.877189556524	1217.94081806315	10.7223256669181	19.4437704028095	1.37263388888733	1.04373001684682	228097.0137	4749344.743
539	10027	10027 2018	2018	559.641432779902	812.00123488151	10.1633179529332	17.5786239446869	1.37263388888733	1.17203826216401	228097.0137	4749344.743
540	10027	10027 2019	2019	705.133122754817	1032.34891500119	10.862989262147	16.7626064923221	1.37263388888733	1.1709588989802	228097.0137	4749344.743
541	10028	10028 2000	2000	670.733021750162	1137.49617616729	10.4072032374254	15.8417296920814	1.28146422109918	1.08515934683284	228423.7402	4749199.551
542	10028	10028 2001	2001	620.424819636507	1089.50721155415	9.83068661551539	16.0917972768929	1.28146422109918	1.20648162050567	228423.7402	4749199.551
543	10028	10028 2002	2002	574.019758588164	883.609714703181	10.3883992964789	16.0829991320178	1.28146422109918	1.20648162050567	228423.7402	4749199.551
544	10028	10028 2003	2003	718.772846304746	1005.20526930971	10.9484565367176	16.4943557411737	1.28146422109918	1.19234720778351	228423.7402	4749199.551
545	10028	10028 2004	2004	465.633003539204	989.128647876746	10.6513577153859	16.0726608781461	1.28146422109918	1.20648162050567	228423.7402	4749199.551
546	10028	10028 2005	2005	655.716533144146	1263.97768932441	10.0912777618224	17.2262288477427	1.28146422109918	1.06603309760593	228423.7402	4749199.551
547	10028	10028 2006	2006	712.275894001872	856.523605583479	11.0175319317606	17.9697195762825	1.28146422109918	1.20587072994704	228423.7402	4749199.551
548	10028	10028 2007	2007	418.990147587461	1119.98240247036	9.99107534665684	18.9080043226968	1.28146422109918	1.24744333075778	228423.7402	4749199.551
549	10028	10028 2008	2008	372.39105513124	962.816810296374	10.6593157053646	15.1200980623228	1.28146422109918	1.0323829228424	228423.7402	4749199.551
550	10028	10028 2009	2009	552.272183958916	1163.22395395442	9.21256607247449	16.0842628655544	1.28146422109918	1.20648162050567	228423.7402	4749199.551
551	10028	10028 2010	2010	440.31714252745	1101.7178422901	9.85664167681933	16.0597240396666	1.28146422109918	1.20648162050567	228423.7402	4749199.551
552	10028	10028 2011	2011	619.993405475814	1099.26222289349	10.5016376137962	16.1019711316938	1.28146422109918	1.20648162050567	228423.7402	4749199.551
553	10028	10028 2012	2012	522.895489241917	1050.78053833157	9.91019954354733	16.0805196548258	1.28146422109918	1.20648162050567	228423.7402	4749199.551
554	10028	10028 2013	2013	268.461616683899	944.103394713663	9.34969694910872	16.0463668560835	1.28146422109918	1.20648162050567	228423.7402	4749199.551
555	10028	10028 2014	2014	530.424893228119	1003.42355961805	10.4821323872689	16.0802157189119	1.28146422109918	1.20648162050567	228423.7402	4749199.551
556	10028	10028 2015	2015	703.649448219959	961.560146340656	10.871726102854	15.8586135355619	1.28146422109918	1.04865994957391	228423.7402	4749199.551
557	10028	10028 2016	2016	535.642203354013	798.384356910992	10.6638689111751	15.3748089226337	1.28146422109918	1.24884792913473	228423.7402	4749199.551
558	10028	10028 2017	2017	602.980051233106	1291.00758398625	10.1591215893382	18.5108710583259	1.28146422109918	1.12079046735962	228423.7402	4749199.551
559	10028	10028 2018	2018	492.536447343693	885.068000804614	9.60011387535328	16.5213225117978	1.28146422109918	1.24909871267681	228423.7402	4749199.551
560	10028	10028 2019	2019	633.895269451707	1105.41568092429	10.2997851845671	15.7288978359892	1.28146422109918	1.248019349493	228423.7402	4749199.551
561	10029	10029 2000	2000	873.372528536104	1430.08018090355	11.114554022436	16.7290999043151	1.20062295773336	1.05059124548396	228538.3466	4751216.332
562	10029	10029 2001	2001	826.624705006984	1382.09121629041	10.538037400526	16.9588428092419	1.20062295773336	1.17191351915679	228538.3466	4751216.332
563	10029	10029 2002	2002	769.207722484128	1176.19371943944	11.0957500814895	17.0129070183471	1.20062295773336	1.17191351915679	228538.3466	4751216.332
564	10029	10029 2003	2003	929.317279671322	1297.78927404597	11.6558073217282	17.3366001055661	1.20062295773336	1.15777910643462	228538.3466	4751216.332
565	10029	10029 2004	2004	647.881416946356	1281.71265261301	11.3587085003964	17.0764351287657	1.20062295773336	1.17191351915679	228538.3466	4751216.332
566	10029	10029 2005	2005	882.773277608134	1556.56169406067	10.798628546833	17.9742114842759	1.20062295773336	1.03146499625705	228538.3466	4751216.332
567	10029	10029 2006	2006	931.276892710465	1149.10761031974	11.7248827167712	18.7636890228764	1.20062295773336	1.17130262859816	228538.3466	4751216.332
568	10029	10029 2007	2007	605.646347787165	1412.56640720662	10.6984261316674	19.8866164020946	1.20062295773336	1.21287522940889	228538.3466	4751216.332
569	10029	10029 2008	2008	540.655505286505	1255.40081503264	11.3666664903752	16.2037007833888	1.20062295773336	0.99781482149352	228538.3466	4751216.332
570	10029	10029 2009	2009	749.041860212128	1455.80795869068	9.91991685748508	17.0051414319483	1.20062295773336	1.17191351915679	228538.3466	4751216.332
571	10029	10029 2010	2010	606.373568704478	1394.30184702637	10.5639924618299	17.1559314260707	1.20062295773336	1.17191351915679	228538.3466	4751216.332
572	10029	10029 2011	2011	838.927076405908	1391.84622762975	11.2089883988068	16.8963249238039	1.20062295773336	1.17191351915679	228538.3466	4751216.332
573	10029	10029 2012	2012	714.98009344961	1343.36454306783	10.6175503285579	17.0281432954585	1.20062295773336	1.17191351915679	228538.3466	4751216.332
574	10029	10029 2013	2013	417.799943895077	1236.68739944992	10.0570477341193	17.2380107253486	1.20062295773336	1.17191351915679	228538.3466	4751216.332
575	10029	10029 2014	2014	722.129085603056	1296.00756435431	11.1894831722795	17.0300109681367	1.20062295773336	1.17191351915679	228538.3466	4751216.332
576	10029	10029 2015	2015	914.210942579156	1254.14415107692	11.5790768878646	16.7007605060381	1.20062295773336	1.01409184822502	228538.3466	4751216.332
577	10029	10029 2016	2016	698.792857929642	1090.96836164725	11.3712196961857	16.4876041173887	1.20062295773336	1.21427982778585	228538.3466	4751216.332
578	10029	10029 2017	2017	824.520531301551	1583.59158872251	10.8664723743488	19.2903436910313	1.20062295773336	1.08622236601074	228538.3466	4751216.332
579	10029	10029 2018	2018	666.097565593241	1177.65200554088	10.3074646603639	17.5746888181356	1.20062295773336	1.21453061132793	228538.3466	4751216.332
580	10029	10029 2019	2019	816.555643004852	1397.99968566055	11.0071359695777	16.730320382178	1.20062295773336	1.21345124814412	228538.3466	4751216.332
581	10030	10030 2000	2000	910.223618054277	1444.52549470569	11.1020868856318	16.9469890825265	1.04109679375364	0.96225990222544	228673.1668	4758561.535
582	10030	10030 2001	2001	863.869882231077	1396.53653009255	10.5255702637217	17.1744823091455	1.04109679375364	1.08358217589827	228673.1668	4758561.535
583	10030	10030 2002	2002	805.234022903791	1190.63903324158	11.0832829446853	17.2355045650653	1.04109679375364	1.08358217589827	228673.1668	4758561.535
584	10030	10030 2003	2003	967.043341978954	1312.23458784812	11.6433401849239	17.5494944380241	1.04109679375364	1.06944776317611	228673.1668	4758561.535
585	10030	10030 2004	2004	682.475477044738	1296.15796641515	11.3462413635922	17.3072087234397	1.04109679375364	1.08358217589827	228673.1668	4758561.535
586	10030	10030 2005	2005	922.327038472349	1571.00700786281	10.7861614100287	18.1766722667037	1.04109679375364	0.943133652998531	228673.1668	4758561.535
587	10030	10030 2006	2006	969.93898705977	1163.55292412188	11.712415579967	18.9712399484025	1.04109679375364	1.08297128533964	228673.1668	4758561.535
588	10030	10030 2007	2007	640.728292683197	1427.01172100876	10.6859589948632	20.1146048709463	1.04109679375364	1.12454388615037	228673.1668	4758561.535
589	10030	10030 2008	2008	573.701722124182	1269.84612883478	11.3541993535709	16.4433103537992	1.04109679375364	0.909483478235001	228673.1668	4758561.535
590	10030	10030 2009	2009	785.243235663701	1470.25327249282	9.90744972068083	17.2267395501241	1.04109679375364	1.08358217589827	228673.1668	4758561.535
591	10030	10030 2010	2010	639.17538594151	1408.74716082851	10.5515253250257	17.3969361693621	1.04109679375364	1.08358217589827	228673.1668	4758561.535
592	10030	10030 2011	2011	877.581718443853	1406.29154143189	11.1965212620026	17.103918391391	1.04109679375364	1.08358217589827	228673.1668	4758561.535
593	10030	10030 2012	2012	750.662892224388	1357.80985686997	10.6050831917537	17.252701746279	1.04109679375364	1.08358217589827	228673.1668	4758561.535
594	10030	10030 2013	2013	448.751284529019	1251.13271325207	10.0445805973151	17.489579048804	1.04109679375364	1.08358217589827	228673.1668	4758561.535
595	10030	10030 2014	2014	757.76977772459	1310.45287815645	11.1770160354752	17.2548097878472	1.04109679375364	1.08358217589827	228673.1668	4758561.535
596	10030	10030 2015	2015	951.938893317268	1268.58946487906	11.5666097510603	16.9136440582535	1.04109679375364	0.925760504966504	228673.1668	4758561.535
597	10030	10030 2016	2016	731.273043958886	1105.41367544939	11.3587525593815	16.7304449158028	1.04109679375364	1.12594848452733	228673.1668	4758561.535
598	10030	10030 2017	2017	863.46371328229	1598.03690252465	10.8540052375445	19.4962900073866	1.04109679375364	0.997891022752218	228673.1668	4758561.535
599	10030	10030 2018	2018	699.730054853568	1192.09731934302	10.2949975235596	17.8109516098165	1.04109679375364	1.12619926806941	228673.1668	4758561.535
600	10030	10030 2019	2019	851.195301745348	1412.44499946269	10.9946688327734	16.9608336736898	1.04109679375364	1.1251199048856	228673.1668	4758561.535
601	10031	10031 2000	2000	756.827654807184	1298.16104478012	10.5724447386663	15.8743028188633	1.04953188514064	0.954315132972803	229092.724	4752446.335
602	10031	10031 2001	2001	708.707318922956	1250.17208016698	9.99592811675622	16.1118808103106	1.04953188514064	1.07563740664563	229092.724	4752446.335
603	10031	10031 2002	2002	655.535390098291	1044.27458331601	10.5536407977198	16.141711821889	1.04953188514064	1.07563740664563	229092.724	4752446.335
604	10031	10031 2003	2003	809.725086917043	1165.87013792254	11.1136980379584	16.4991988622211	1.04953188514064	1.06150299392347	229092.724	4752446.335
605	10031	10031 2004	2004	539.197231886359	1149.79351648957	10.8165992166267	16.1767647308064	1.04953188514064	1.07563740664563	229092.724	4752446.335
606	10031	10031 2005	2005	756.815651949891	1424.64255793724	10.2565192630632	17.1731477772431	1.04953188514064	0.935188883745894	229092.724	4752446.335
607	10031	10031 2006	2006	808.424726293805	1017.18847419631	11.1827734330015	17.9448975760873	1.04953188514064	1.075026516087	229092.724	4752446.335
608	10031	10031 2007	2007	495.262977742253	1280.64727108319	10.1563168478977	18.9966459251025	1.04953188514064	1.11659911689774	229092.724	4752446.335
609	10031	10031 2008	2008	437.362084686205	1123.4816789092	10.8245572066054	15.2732568147613	1.04953188514064	0.901538708982364	229092.724	4752446.335
610	10031	10031 2009	2009	634.759783749642	1323.88882256725	9.37780757371533	16.1374270038623	1.04953188514064	1.07563740664563	229092.724	4752446.335
611	10031	10031 2010	2010	503.931332920215	1262.38271090293	10.0218831780602	16.2206284070647	1.04953188514064	1.07563740664563	229092.724	4752446.335
612	10031	10031 2011	2011	716.100864590883	1259.92709150632	10.6668791150371	16.0773853132853	1.04953188514064	1.07563740664563	229092.724	4752446.335
613	10031	10031 2012	2012	602.504094378717	1211.4454069444	10.0754410447882	16.1501187433339	1.04953188514064	1.07563740664563	229092.724	4752446.335
614	10031	10031 2013	2013	321.802471452611	1104.76826332649	9.51493845034955	16.2659173064611	1.04953188514064	1.07563740664563	229092.724	4752446.335
615	10031	10031 2014	2014	609.799733841737	1164.08842823087	10.6473738885097	16.1511492691884	1.04953188514064	1.07563740664563	229092.724	4752446.335
616	10031	10031 2015	2015	794.61217287734	1122.22501495348	11.0369676040948	15.8633968076761	1.04953188514064	0.917815735713867	229092.724	4752446.335
617	10031	10031 2016	2016	597.470786006988	959.049225523821	10.829110412416	15.5459065615757	1.04953188514064	1.11800371527469	229092.724	4752446.335
618	10031	10031 2017	2017	700.689404513345	1451.67245259908	10.324363090579	18.4771407106649	1.04953188514064	0.989946253499581	229092.724	4752446.335
619	10031	10031 2018	2018	560.762299658885	1045.73286941744	9.76535537659411	16.6559008719796	1.04953188514064	1.11825449881677	229092.724	4752446.335
620	10031	10031 2019	2019	707.712648880942	1266.08054953712	10.4650266858079	15.8315565573008	1.04953188514064	1.11717513563296	229092.724	4752446.335
621	10032	10032 2000	2000	751.227701849231	1332.54923886779	10.9550461448219	15.2652595318519	0.573300859498359	0.750330974846564	229337.7239	4757858.695
622	10032	10032 2001	2001	704.221682926575	1284.56027425465	10.3785295229119	15.496476363946	0.573300859498359	0.871653248519393	229337.7239	4757858.695
623	10032	10032 2002	2002	647.603274861796	1078.66277740368	10.9362422038754	15.5459818527243	0.573300859498359	0.871653248519393	229337.7239	4757858.695
624	10032	10032 2003	2003	806.599194949976	1200.25833201021	11.4962994441141	15.8760322182517	0.573300859498359	0.857518835797229	229337.7239	4757858.695
625	10032	10032 2004	2004	527.215333672448	1184.18171057724	11.1992006227823	15.6041532420685	0.573300859498359	0.871653248519393	229337.7239	4757858.695
626	10032	10032 2005	2005	758.857735211784	1459.03075202491	10.6391206692189	16.5204793711193	0.573300859498359	0.731204725619655	229337.7239	4757858.695
627	10032	10032 2006	2006	807.945545616987	1051.57666828397	11.5653748391571	17.3066219883795	0.573300859498359	0.871042357960764	229337.7239	4757858.695
628	10032	10032 2007	2007	484.660615852729	1315.03546517085	10.5389182540533	18.416159253005	0.573300859498359	0.912614958771498	229337.7239	4757858.695
629	10032	10032 2008	2008	421.003526217887	1157.86987299687	11.207158612761	14.7256298091401	0.573300859498359	0.697554550856125	229337.7239	4757858.695
630	10032	10032 2009	2009	627.322708258545	1358.27701665491	9.76040897987096	15.5388710643362	0.573300859498359	0.871653248519393	229337.7239	4757858.695
631	10032	10032 2010	2010	486.881713512144	1296.7709049906	10.4044845842158	15.676946373038	0.573300859498359	0.871653248519393	229337.7239	4757858.695
632	10032	10032 2011	2011	715.600611861253	1294.31528559398	11.0494805211927	15.4392300169223	0.573300859498359	0.871653248519393	229337.7239	4757858.695
633	10032	10032 2012	2012	593.600698629099	1245.83360103207	10.4580424509438	15.5599333995619	0.573300859498359	0.871653248519393	229337.7239	4757858.695
634	10032	10032 2013	2013	299.520469925457	1139.15645741416	9.89753985650519	15.7521047060015	0.573300859498359	0.871653248519393	229337.7239	4757858.695
635	10032	10032 2014	2014	600.777277900187	1198.47662231854	11.0299752946654	15.5616435891742	0.573300859498359	0.871653248519393	229337.7239	4757858.695
636	10032	10032 2015	2015	791.491620610253	1156.61320904115	11.4195690102505	15.2401996816414	0.573300859498359	0.713831577587628	229337.7239	4757858.695
637	10032	10032 2016	2016	579.511726632067	993.437419611488	11.2117118185716	15.0074161316892	0.573300859498359	0.914019557148455	229337.7239	4757858.695
638	10032	10032 2017	2017	701.005023346099	1486.06064668675	10.7069644967346	17.8343279521981	0.573300859498359	0.785962095373341	229337.7239	4757858.695
639	10032	10032 2018	2018	546.061477006335	1080.12106350511	10.1479567827497	16.0988105609855	0.573300859498359	0.914270340690534	229337.7239	4757858.695
640	10032	10032 2019	2019	695.859684758525	1300.46874362479	10.8476280919636	15.2582090389318	0.573300859498359	0.913190977506721	229337.7239	4757858.695
641	10033	10033 2000	2000	949.523112585356	1377.55229023065	11.5718670524627	17.7210622297137	1.12303344941343	0.936365005335117	229568.9498	4757445.513
642	10033	10033 2001	2001	901.851221332004	1329.5633256175	10.9953504305527	17.9560802423969	1.12303344941343	1.05768727900795	229568.9498	4757445.513
643	10033	10033 2002	2002	847.292294764366	1123.66582876653	11.5530631115162	17.9938290313851	1.12303344941343	1.05768727900795	229568.9498	4757445.513
644	10033	10033 2003	2003	1003.41620338667	1245.26138337307	12.1131203517549	18.3402744830762	1.12303344941343	1.04355286628578	229568.9498	4757445.513
645	10033	10033 2004	2004	729.324345842011	1229.1847619401	11.8160215304231	18.0381857190108	1.12303344941343	1.05768727900795	229568.9498	4757445.513
646	10033	10033 2005	2005	952.586563328732	1504.03380338777	11.2559415768597	19.002350737719	1.12303344941343	0.917238756108208	229568.9498	4757445.513
647	10033	10033 2006	2006	1003.18098267292	1096.57971964683	12.1821957467979	19.7798927683648	1.12303344941343	1.05707638844932	229568.9498	4757445.513
648	10033	10033 2007	2007	685.945270950402	1360.03851653371	11.1557391616941	20.8548976321987	1.12303344941343	1.09864898926005	229568.9498	4757445.513
649	10033	10033 2008	2008	625.727859758986	1202.87292435973	11.8239795204019	17.144732533976	1.12303344941343	0.883588581344679	229568.9498	4757445.513
650	10033	10033 2009	2009	826.71591172789	1403.28006801777	10.3772298875118	17.9884069326031	1.12303344941343	1.05768727900795	229568.9498	4757445.513
651	10033	10033 2010	2010	692.018998102607	1341.77395635346	11.0213054918566	18.0936917367992	1.12303344941343	1.05768727900795	229568.9498	4757445.513
652	10033	10033 2011	2011	910.848640753624	1339.31833695684	11.6663014288335	17.9124289154942	1.12303344941343	1.05768727900795	229568.9498	4757445.513
653	10033	10033 2012	2012	793.870117862682	1290.83665239493	11.0748633585846	18.0044673264635	1.12303344941343	1.05768727900795	229568.9498	4757445.513
654	10033	10033 2013	2013	507.784421879763	1184.15950877702	10.514360764146	18.1510012618994	1.12303344941343	1.05768727900795	229568.9498	4757445.513
655	10033	10033 2014	2014	801.117842858217	1243.4796736814	11.6467962023062	18.0057713755377	1.12303344941343	1.05768727900795	229568.9498	4757445.513
656	10033	10033 2015	2015	988.305438250616	1201.61626040401	12.0363899178913	17.7044601613586	1.12303344941343	0.899865608076182	229568.9498	4757445.513
657	10033	10033 2016	2016	785.192457056379	1038.44047097435	11.8285327262124	17.4210591954154	1.12303344941343	1.10005358763701	229568.9498	4757445.513
658	10033	10033 2017	2017	895.765519231679	1531.06369804961	11.3237854043755	20.3103099683686	1.12303344941343	0.971996125861895	229568.9498	4757445.513
659	10033	10033 2018	2018	749.79521231606	1125.12411486797	10.7647776903906	18.5235681878126	1.12303344941343	1.10030437117909	229568.9498	4757445.513
660	10033	10033 2019	2019	897.891650946585	1345.47179498764	11.4644489996044	17.6926813384585	1.12303344941343	1.09922500799528	229568.9498	4757445.513
661	10034	10034 2000	2000	717.899170307564	1247.05278464491	10.4952052837574	15.1814928938503	0.245679777658162	0.397260335859921	230209.9839	4753211.231
662	10034	10034 2001	2001	668.678106693003	1199.06382003177	9.91868866184735	15.4253544695367	0.245679777658162	0.51858260953275	230209.9839	4753211.231
663	10034	10034 2002	2002	618.910626873817	993.166323180802	10.4764013428109	15.435750936564	0.245679777658162	0.51858260953275	230209.9839	4753211.231
664	10034	10034 2003	2003	768.352712902036	1114.76187778733	11.0364585830496	15.8203400581055	0.245679777658162	0.504448196810586	230209.9839	4753211.231
665	10034	10034 2004	2004	506.572864042013	1098.68525635437	10.7393597617178	15.4479672977428	0.245679777658162	0.51858260953275	230209.9839	4753211.231
666	10034	10034 2005	2005	710.338326794081	1373.53429780203	10.1792798081544	16.5234309576947	0.245679777658162	0.378134086633012	230209.9839	4753211.231
667	10034	10034 2006	2006	764.437917955503	966.0802140611	11.1055339780926	17.2809634602988	0.245679777658162	0.517971718974121	230209.9839	4753211.231
668	10034	10034 2007	2007	461.275897187233	1229.53901094798	10.0790773929888	18.2756276365769	0.245679777658162	0.559544319784855	230209.9839	4753211.231
669	10034	10034 2008	2008	409.061003190725	1072.373418774	10.7473177516965	14.5197795873993	0.245679777658162	0.344483911869482	230209.9839	4753211.231
670	10034	10034 2009	2009	597.646017849835	1272.78056243204	9.30056811880646	15.4342576258455	0.245679777658162	0.51858260953275	230209.9839	4753211.231
671	10034	10034 2010	2010	476.312884792053	1211.27445076773	9.94464372315129	15.4632543175181	0.245679777658162	0.51858260953275	230209.9839	4753211.231
672	10034	10034 2011	2011	672.13487132914	1208.81883137111	10.5896396601282	15.4133323731197	0.245679777658162	0.51858260953275	230209.9839	4753211.231
673	10034	10034 2012	2012	566.83876678306	1160.33714680919	9.99820158987929	15.438680849999	0.245679777658162	0.51858260953275	230209.9839	4753211.231
674	10034	10034 2013	2013	299.352595905494	1053.66000319128	9.43769899544068	15.4790380447323	0.245679777658162	0.51858260953275	230209.9839	4753211.231
675	10034	10034 2014	2014	574.25201448445	1112.98016809567	10.5701344336008	15.4390400006781	0.245679777658162	0.51858260953275	230209.9839	4753211.231
676	10034	10034 2015	2015	753.234524280645	1071.11675481828	10.959728149186	15.1845681138934	0.245679777658162	0.360760938600985	230209.9839	4753211.231
677	10034	10034 2016	2016	570.750687114373	907.940965388613	10.7518709575071	14.7834041801343	0.245679777658162	0.560948918161812	230209.9839	4753211.231
678	10034	10034 2017	2017	655.917489342417	1400.56419246387	10.2471236356701	17.8176884342846	0.245679777658162	0.432891456386699	230209.9839	4753211.231
679	10034	10034 2018	2018	530.823698638073	994.624609282235	9.68811592168524	15.9117715438275	0.245679777658162	0.561199701703892	230209.9839	4753211.231
680	10034	10034 2019	2019	674.960919312072	1214.97228940191	10.387787230899	15.103486177897	0.245679777658162	0.560120338520078	230209.9839	4753211.231
681	10035	10035 2000	2000	623.634125216891	1068.81807654454	10.1933843717619	14.8406035261329	0.751286085949761	0.667947516701714	230132.8626	4754787.576
682	10035	10035 2001	2001	573.4889938781	1020.8291119314	9.61686774985188	15.0897402095756	0.751286085949761	0.789269790374543	230132.8626	4754787.576
683	10035	10035 2002	2002	526.57957001413	814.931615080426	10.1745804308154	15.0838212564859	0.751286085949761	0.789269790374543	230132.8626	4754787.576
684	10035	10035 2003	2003	672.036007477458	936.527169686959	10.7346376710541	15.4911627424996	0.751286085949761	0.775135377652379	230132.8626	4754787.576
685	10035	10035 2004	2004	417.600163797744	920.450548253992	10.4375388497224	15.0768661948718	0.751286085949761	0.789269790374543	230132.8626	4754787.576
686	10035	10035 2005	2005	609.735983374755	1195.29958970166	9.8774588961589	16.2187185180217	0.751286085949761	0.648821267474805	230132.8626	4754787.576
687	10035	10035 2006	2006	665.926378778035	787.845505960724	10.8037130660971	16.9643155126712	0.751286085949761	0.788658899815915	230132.8626	4754787.576
688	10035	10035 2007	2007	371.159191210546	1051.3043028476	9.77725648099334	17.911057173565	0.751286085949761	0.830231500626648	230132.8626	4754787.576
689	10035	10035 2008	2008	323.717728523281	894.13871067362	10.4454968397011	14.1279596448705	0.751286085949761	0.615171092711275	230132.8626	4754787.576
690	10035	10035 2009	2009	504.904440225672	1094.54585433166	8.99874720681099	15.0846714333843	0.751286085949761	0.789269790374543	230132.8626	4754787.576
691	10035	10035 2010	2010	391.542685050259	1033.03974266735	9.64282281115582	15.0681629351305	0.751286085949761	0.789269790374543	230132.8626	4754787.576
692	10035	10035 2011	2011	573.640806536931	1030.58412327073	10.2878187481327	15.0965846716939	0.751286085949761	0.789269790374543	230132.8626	4754787.576
693	10035	10035 2012	2012	475.313162056207	982.102438708817	9.69638067788382	15.0821531878879	0.751286085949761	0.789269790374543	230132.8626	4754787.576
694	10035	10035 2013	2013	218.921444750257	875.425295090908	9.13587808344521	15.059176888167	0.751286085949761	0.789269790374543	230132.8626	4754787.576
695	10035	10035 2014	2014	482.825142599687	934.745459995291	10.2683135216054	15.081948714963	0.751286085949761	0.789269790374543	230132.8626	4754787.576
696	10035	10035 2015	2015	656.913390812181	892.882046717901	10.6579072371905	14.8554160760978	0.751286085949761	0.631448119442778	230132.8626	4754787.576
697	10035	10035 2016	2016	486.734657101186	729.706257288238	10.4500500455116	14.384007565045	0.751286085949761	0.831636099003605	230132.8626	4754787.576
698	10035	10035 2017	2017	556.746848132622	1222.3294843635	9.94530272367467	17.5048030185059	0.751286085949761	0.703578637228492	230132.8626	4754787.576
699	10035	10035 2018	2018	444.105716220969	816.38990118186	9.38629500968977	15.5277992203885	0.751286085949761	0.831886882545685	230132.8626	4754787.576
700	10035	10035 2019	2019	585.881298113881	1036.73758130154	10.0859663189036	14.7329954410615	0.751286085949761	0.830807519361872	230132.8626	4754787.576
701	10036	10036 2000	2000	608.169026491119	1258.03557666227	10.3094233433036	14.4916183433385	1.07671454993898	1.10717231437414	230179.9712	4751029.769
702	10036	10036 2001	2001	559.627424438492	1210.04661204913	9.73290672139358	14.7316011633218	1.07671454993898	1.22849458804697	230179.9712	4751029.769
703	10036	10036 2002	2002	507.758432887529	1004.14911519816	10.2906194023571	14.753994262788	1.07671454993898	1.22849458804697	230179.9712	4751029.769
704	10036	10036 2003	2003	660.131142860522	1125.74466980469	10.8506766425958	15.1218537045706	1.07671454993898	1.21436017532481	230179.9712	4751029.769
705	10036	10036 2004	2004	392.951290191448	1109.66804837173	10.553577821264	14.7803072583734	1.07671454993898	1.22849458804697	230179.9712	4751029.769
706	10036	10036 2005	2005	605.267961160469	1384.51708981939	9.9934978677006	15.8069557247973	1.07671454993898	1.08804606514723	230179.9712	4751029.769
707	10036	10036 2006	2006	657.830196261701	977.063006078459	10.9197520376388	16.5732643361917	1.07671454993898	1.22788369748834	230179.9712	4751029.769
708	10036	10036 2007	2007	348.49550402227	1240.52180296534	9.89329545253502	17.6031656561346	1.07671454993898	1.26945629829908	230179.9712	4751029.769
709	10036	10036 2008	2008	292.770734063082	1083.35621079135	10.5615358112428	13.8673539889548	1.07671454993898	1.05439589038371	230179.9712	4751029.769
710	10036	10036 2009	2009	486.795677366839	1283.7633544494	9.11478617835268	14.7507777994101	1.07671454993898	1.22849458804697	230179.9712	4751029.769
711	10036	10036 2010	2010	359.601237042609	1222.25724278508	9.75886178269752	14.8132341895579	1.07671454993898	1.22849458804697	230179.9712	4751029.769
712	10036	10036 2011	2011	565.514300822648	1219.80162338847	10.4038577196744	14.7057065973935	1.07671454993898	1.22849458804697	230179.9712	4751029.769
713	10036	10036 2012	2012	455.094328581453	1171.31993882655	9.81241964942551	14.7603050453649	1.07671454993898	1.22849458804697	230179.9712	4751029.769
714	10036	10036 2013	2013	179.450471254171	1064.64279520864	9.2519170549869	14.8472309860204	1.07671454993898	1.22849458804697	230179.9712	4751029.769
715	10036	10036 2014	2014	462.434978604837	1123.96296011303	10.3843524931471	14.7610786251646	1.07671454993898	1.22849458804697	230179.9712	4751029.769
716	10036	10036 2015	2015	645.016210153752	1082.09954683564	10.7739462087322	14.4860631737333	1.07671454993898	1.07067291711521	230179.9712	4751029.769
717	10036	10036 2016	2016	453.484502799777	918.923757405972	10.5660890170533	14.1365496644548	1.07671454993898	1.27086089667604	230179.9712	4751029.769
718	10036	10036 2017	2017	549.794401495916	1411.54698448123	10.0613416952164	17.1072227426415	1.07671454993898	1.14280343490092	230179.9712	4751029.769
719	10036	10036 2018	2018	415.544244032241	1005.60740129959	9.50233398123146	15.2535756372287	1.07671454993898	1.27111168021811	230179.9712	4751029.769
720	10036	10036 2019	2019	561.417963809979	1225.95508141927	10.2020052904453	14.4353773399721	1.07671454993898	1.2700323170343	230179.9712	4751029.769
721	10037	10037 2000	2000	587.612642934197	959.727352494684	10.3952154052921	13.7143155376451	0.460592376859654	0.366070160830421	230356.8731	4749540.967
722	10037	10037 2001	2001	539.723323981026	911.738387881543	9.81869878338203	13.9505747521533	0.460592376859654	0.487392434503251	230356.8731	4749540.967
723	10037	10037 2002	2002	485.836881167557	705.840891030573	10.3764114643456	13.984484618761	0.460592376859654	0.487392434503251	230356.8731	4749540.967
724	10037	10037 2003	2003	641.022990127532	827.436445637106	10.9364687045842	14.336283567975	0.460592376859654	0.473258021781087	230356.8731	4749540.967
725	10037	10037 2004	2004	368.65913380177	811.359824204139	10.6393698832525	14.0243303833766	0.460592376859654	0.487392434503251	230356.8731	4749540.967
726	10037	10037 2005	2005	589.184964659066	1086.2088656518	10.079289929689	15.0041162640137	0.460592376859654	0.346943911603512	230356.8731	4749540.967
727	10037	10037 2006	2006	640.271337942516	678.754781910872	11.0055440996273	15.7788499398466	0.460592376859654	0.486781543944622	230356.8731	4749540.967
728	10037	10037 2007	2007	325.010881090769	942.213578797752	9.97908751452348	16.8425789177079	0.460592376859654	0.528354144755356	230356.8731	4749540.967
729	10037	10037 2008	2008	265.91663020741	785.047986623767	10.6473278732312	13.1260021772459	0.460592376859654	0.313293736839983	230356.8731	4749540.967
730	10037	10037 2009	2009	465.163905010027	985.455130281812	9.20057824034113	13.97961392883	0.460592376859654	0.487392434503251	230356.8731	4749540.967
731	10037	10037 2010	2010	332.342609710008	923.949018617497	9.84465384468596	14.074191629514	0.460592376859654	0.487392434503251	230356.8731	4749540.967
732	10037	10037 2011	2011	547.94310764328	921.49339922088	10.4896497816629	13.9113626154942	0.460592376859654	0.487392434503251	230356.8731	4749540.967
733	10037	10037 2012	2012	432.604222414775	873.011714658964	9.89821171141396	13.994041035714	0.460592376859654	0.487392434503251	230356.8731	4749540.967
734	10037	10037 2013	2013	149.128986095765	766.334571041055	9.33770911697535	14.1256729724548	0.460592376859654	0.487392434503251	230356.8731	4749540.967
735	10037	10037 2014	2014	439.875178667272	825.654735945438	10.4701445551355	13.9952124674696	0.460592376859654	0.487392434503251	230356.8731	4749540.967
736	10037	10037 2015	2015	625.9111830988	783.791322668048	10.8597382707206	13.7004751939774	0.460592376859654	0.329570763571486	230356.8731	4749540.967
737	10037	10037 2016	2016	425.693520364629	620.615533238385	10.6518810790418	13.4005460922004	0.460592376859654	0.529758743132313	230356.8731	4749540.967
738	10037	10037 2017	2017	532.700791670139	1113.23876031364	10.1471337572048	16.310152441462	0.460592376859654	0.401701281357199	230356.8731	4749540.967
739	10037	10037 2018	2018	389.660522117505	707.299177132007	9.58812604321991	14.5066843296918	0.460592376859654	0.530009526674392	230356.8731	4749540.967
740	10037	10037 2019	2019	537.201281034833	927.646857251682	10.2877973524337	13.6789696183621	0.460592376859654	0.528930163490579	230356.8731	4749540.967
741	10038	10038 2000	2000	673.895678616502	1177.70081712177	10.3636187512252	15.4940232413102	1.29837160799688	1.14054731067509	230550.0284	4758808.727
742	10038	10038 2001	2001	624.78332885185	1129.71185250862	9.78710212931516	15.7372642160841	1.29837160799688	1.26186958434792	230550.0284	4758808.727
743	10038	10038 2002	2002	574.67960715558	923.814355657655	10.3448148102787	15.7495801443016	1.29837160799688	1.26186958434792	230550.0284	4758808.727
744	10038	10038 2003	2003	724.590593014963	1045.40991026419	10.9048720505174	16.1314925170817	1.29837160799688	1.24773517162576	230550.0284	4758808.727
745	10038	10038 2004	2004	461.946743545492	1029.33328883122	10.6077732291856	15.7640519669855	1.29837160799688	1.26186958434792	230550.0284	4758808.727
746	10038	10038 2005	2005	667.080399612272	1304.18233027889	10.0476932756222	16.8317051959729	1.29837160799688	1.12142106144818	230550.0284	4758808.727
747	10038	10038 2006	2006	720.934013804063	896.728246537953	10.9739474455604	17.5906418759835	1.29837160799688	1.26125869378929	230550.0284	4758808.727
748	10038	10038 2007	2007	416.784365600408	1160.18704342483	9.94749086045661	18.5909439952479	1.29837160799688	1.30283129460003	230550.0284	4758808.727
749	10038	10038 2008	2008	364.007891449871	1003.02145125085	10.6157312191643	14.83830176719	1.29837160799688	1.08777088668466	230550.0284	4758808.727
750	10038	10038 2009	2009	553.463294692125	1203.42859490889	9.16898158627426	15.7478111291577	1.29837160799688	1.26186958434792	230550.0284	4758808.727
751	10038	10038 2010	2010	431.192352471711	1141.92248324458	9.8130571906191	15.7821613725862	1.29837160799688	1.26186958434792	230550.0284	4758808.727
752	10038	10038 2011	2011	628.62891136767	1139.46686384796	10.458053127596	15.7230225245453	1.29837160799688	1.26186958434792	230550.0284	4758808.727
753	10038	10038 2012	2012	522.512987990371	1090.98517928605	9.8666150573471	15.7530509967993	1.29837160799688	1.26186958434792	230550.0284	4758808.727
754	10038	10038 2013	2013	253.721587280852	984.308035668137	9.30611246290849	15.8008591908801	1.29837160799688	1.26186958434792	230550.0284	4758808.727
755	10038	10038 2014	2014	529.914620063281	1043.62820057252	10.4385479010687	15.7534764561377	1.29837160799688	1.26186958434792	230550.0284	4758808.727
756	10038	10038 2015	2015	709.472925339911	1001.76478729513	10.8281416166538	15.4957175990096	1.29837160799688	1.10404791341616	230550.0284	4758808.727
757	10038	10038 2016	2016	525.541428943606	838.588997865467	10.6202844249749	15.1028177331674	1.29837160799688	1.30423589297699	230550.0284	4758808.727
758	10038	10038 2017	2017	612.491126606546	1331.21222494073	10.1155371031379	18.1269241991635	1.29837160799688	1.17617843120187	230550.0284	4758808.727
759	10038	10038 2018	2018	485.932317220709	925.272641759089	9.55652938915305	16.2293704743135	1.29837160799688	1.30448667651906	230550.0284	4758808.727
760	10038	10038 2019	2019	630.347377751306	1145.62032187876	10.2562006983669	15.4194990393708	1.29837160799688	1.30340731333525	230550.0284	4758808.727
761	10039	10039 2000	2000	758.314134855602	1054.68797994125	10.9094247625821	15.8295972775437	1.00142822776728	0.655470403029816	230738.9376	4750113.483
762	10039	10039 2001	2001	711.308115932946	1006.69901532811	10.3329081406721	16.0608141096378	1.00142822776728	0.776792676702646	230738.9376	4750113.483
763	10039	10039 2002	2002	654.689707868167	800.801518477143	10.8906208216356	16.1103195984161	1.00142822776728	0.776792676702646	230738.9376	4750113.483
764	10039	10039 2003	2003	813.685627956347	922.397073083676	11.4506780618743	16.4403699639435	1.00142822776728	0.762658263980482	230738.9376	4750113.483
765	10039	10039 2004	2004	534.301766678819	906.320451650708	11.1535792405425	16.1684909877603	1.00142822776728	0.776792676702646	230738.9376	4750113.483
766	10039	10039 2005	2005	765.944168218155	1181.16949309837	10.5934992869791	17.0848171168111	1.00142822776728	0.636344153802907	230738.9376	4750113.483
767	10039	10039 2006	2006	815.031978623358	773.715409357441	11.5197534569173	17.8709597340713	1.00142822776728	0.776181786144017	230738.9376	4750113.483
768	10039	10039 2007	2007	491.7470488591	1037.17420624432	10.4932968718135	18.9804969986968	1.00142822776728	0.817754386954751	230738.9376	4750113.483
769	10039	10039 2008	2008	428.089959224258	880.008614070337	11.1615372305213	15.2899675548319	1.00142822776728	0.602693979039378	230738.9376	4750113.483
770	10039	10039 2009	2009	634.409141264916	1080.41575772838	9.71478759763118	16.103208810028	1.00142822776728	0.776792676702646	230738.9376	4750113.483
771	10039	10039 2010	2010	493.968146518515	1018.90964606407	10.358863201976	16.2412841187298	1.00142822776728	0.776792676702646	230738.9376	4750113.483
772	10039	10039 2011	2011	722.687044867624	1016.45402666745	11.0038591389529	16.0035677626141	1.00142822776728	0.776792676702646	230738.9376	4750113.483
773	10039	10039 2012	2012	600.68713163547	967.972342105534	10.412421068704	16.1242711452537	1.00142822776728	0.776792676702646	230738.9376	4750113.483
774	10039	10039 2013	2013	306.606902931828	861.295198487625	9.8519184742654	16.3164424516933	1.00142822776728	0.776792676702646	230738.9376	4750113.483
775	10039	10039 2014	2014	607.863710906558	920.615363392008	10.9843539124256	16.125981334866	1.00142822776728	0.776792676702646	230738.9376	4750113.483
776	10039	10039 2015	2015	798.578053616624	878.751950114618	11.3739476280107	15.8045374273332	1.00142822776728	0.618971005770881	230738.9376	4750113.483
777	10039	10039 2016	2016	586.598159638438	715.576160684955	11.1660904363318	15.571753877381	1.00142822776728	0.819158985331708	230738.9376	4750113.483
778	10039	10039 2017	2017	708.09145635247	1208.19938776021	10.6613431144949	18.3986656978899	1.00142822776728	0.691101523556594	230738.9376	4750113.483
779	10039	10039 2018	2018	553.147910012706	802.259804578576	10.10233540051	16.6631483066773	1.00142822776728	0.819409768873787	230738.9376	4750113.483
780	10039	10039 2019	2019	702.946117764896	1022.60748469825	10.8020067097238	15.8225467846236	1.00142822776728	0.818330405689974	230738.9376	4750113.483
781	10040	10040 2000	2000	774.425847048633	1327.69693090421	10.8100261325886	15.9705366996935	0.955787334374486	0.925984183158792	231142.4454	4753319.869
782	10040	10040 2001	2001	726.332689626882	1279.70796629107	10.2335095106785	16.2079595409126	0.955787334374486	1.04730645683162	231142.4454	4753319.869
783	10040	10040 2002	2002	673.076700332946	1073.8104694401	10.7912221916421	16.2382704177886	0.955787334374486	1.04730645683162	231142.4454	4753319.869
784	10040	10040 2003	2003	827.383622109489	1195.40602404663	11.3512794318808	16.5950882709303	0.955787334374486	1.03317204410946	231142.4454	4753319.869
785	10040	10040 2004	2004	556.639766926443	1179.32940261367	11.054180610549	16.2738871920823	0.955787334374486	1.04730645683162	231142.4454	4753319.869
786	10040	10040 2005	2005	774.600235318653	1454.17844406133	10.4941006569856	17.2683176307778	0.955787334374486	0.906857933931883	231142.4454	4753319.869
787	10040	10040 2006	2006	826.14781542016	1046.7243603204	11.4203548269238	18.0404184739737	0.955787334374486	1.04669556627299	231142.4454	4753319.869
788	10040	10040 2007	2007	512.739160009761	1310.18315720728	10.39389824182	19.0935763087354	0.955787334374486	1.08826816708373	231142.4454	4753319.869
789	10040	10040 2008	2008	454.697871915205	1153.0175650333	11.0621386005277	15.3709886536741	0.955787334374486	0.873207759168353	231142.4454	4753319.869
790	10040	10040 2009	2009	652.313168124429	1353.42470869134	9.61538896763765	16.2339166736555	0.955787334374486	1.04730645683162	231142.4454	4753319.869
791	10040	10040 2010	2010	521.250265004344	1291.91859702703	10.2594645719825	16.318456464797	0.955787334374486	1.04730645683162	231142.4454	4753319.869
792	10040	10040 2011	2011	733.82343976473	1289.46297763041	10.9044605089594	16.1729091451069	0.955787334374486	1.04730645683162	231142.4454	4753319.869
793	10040	10040 2012	2012	620.02171484476	1240.98129306849	10.3130224387105	16.2468125739991	0.955787334374486	1.04730645683162	231142.4454	4753319.869
794	10040	10040 2013	2013	338.993784460665	1134.30414945058	9.75251984427188	16.3644738869633	0.955787334374486	1.04730645683162	231142.4454	4753319.869
795	10040	10040 2014	2014	627.314450400659	1193.62431435497	10.884955282432	16.2478596770185	0.955787334374486	1.04730645683162	231142.4454	4753319.869
796	10040	10040 2015	2015	812.270838306371	1151.76090107758	11.2745489980172	15.9592854729203	0.955787334374486	0.889484785899856	231142.4454	4753319.869
797	10040	10040 2016	2016	614.76753662851	988.585111647913	11.0666918063383	15.6438612437991	0.955787334374486	1.08967276546068	231142.4454	4753319.869
798	10040	10040 2017	2017	718.431878993592	1481.20833872317	10.5619444845013	18.5725509458498	0.955787334374486	0.96161530368557	231142.4454	4753319.869
799	10040	10040 2018	2018	578.138519468758	1075.26875554154	10.0029367705164	16.7534018985663	0.955787334374486	1.08992354900276	231142.4454	4753319.869
800	10040	10040 2019	2019	725.158328654964	1295.61643566121	10.7026080797302	15.9286610666344	0.955787334374486	1.08884418581895	231142.4454	4753319.869
801	10041	10041 2000	2000	1040.40597053204	1640.63489564398	11.9310537956201	17.8634396631193	1.41690384945874	1.20255835085746	231916.0618	4752683.222
802	10041	10041 2001	2001	995.655763995008	1592.64593103084	11.3545371737101	18.0817790262788	1.41690384945874	1.32388062453029	231916.0618	4752683.222
803	10041	10041 2002	2002	932.060336980728	1386.74843417987	11.9122498546736	18.1711133347545	1.41690384945874	1.32388062453029	231916.0618	4752683.222
804	10041	10041 2003	2003	1100.78592856556	1508.3439887864	12.4723070949123	18.4456211634822	1.41690384945874	1.30974621180812	231916.0618	4752683.222
805	10041	10041 2004	2004	803.474054641981	1492.26736735343	12.1752082735806	18.2760855503284	1.41690384945874	1.32388062453029	231916.0618	4752683.222
806	10041	10041 2005	2005	1063.5064674616	1767.1164088011	11.6151283200171	19.0303452368665	1.41690384945874	1.18343210163055	231916.0618	4752683.222
807	10041	10041 2006	2006	1107.49025574697	1359.66232506016	12.5413824899553	19.8456245353101	1.41690384945874	1.32326973397166	231916.0618	4752683.222
808	10041	10041 2007	2007	763.712056698458	1623.12112194704	11.5149259048515	21.072149116903	1.41690384945874	1.36484233478239	231916.0618	4752683.222
809	10041	10041 2008	2008	688.402178867522	1465.95552977306	12.1831662635593	17.4481404612707	1.41690384945874	1.14978192686702	231916.0618	4752683.222
810	10041	10041 2009	2009	912.781924008405	1666.3626734311	10.7364166306692	18.1582816795371	1.41690384945874	1.32388062453029	231916.0618	4752683.222
811	10041	10041 2010	2010	752.881389137399	1604.85656176679	11.380492235014	18.4074431871767	1.41690384945874	1.32388062453029	231916.0618	4752683.222
812	10041	10041 2011	2011	1015.10266393311	1602.40094237017	12.0254881719909	17.9784760804777	1.41690384945874	1.32388062453029	231916.0618	4752683.222
813	10041	10041 2012	2012	876.091509953172	1553.91925780826	11.434050101742	18.1962893671431	1.41690384945874	1.32388062453029	231916.0618	4752683.222
814	10041	10041 2013	2013	554.927762236471	1447.24211419035	10.8735475073034	18.5430689100444	1.41690384945874	1.32388062453029	231916.0618	4752683.222
815	10041	10041 2014	2014	883.027064933278	1506.56227909473	12.0059829454636	18.1993754614359	1.41690384945874	1.32388062453029	231916.0618	4752683.222
816	10041	10041 2015	2015	1085.68916386238	1464.69886581734	12.3955766610487	17.8097269192761	1.41690384945874	1.16605895359852	231916.0618	4752683.222
817	10041	10041 2016	2016	843.670340861016	1301.52307638768	12.1877194693698	17.7484227785998	1.41690384945874	1.36624693315935	231916.0618	4752683.222
818	10041	10041 2017	2017	1002.15871784912	1794.14630346294	11.6829721475329	20.3641454949094	1.41690384945874	1.23818947138423	231916.0618	4752683.222
819	10041	10041 2018	2018	816.816033868378	1388.2067202813	11.123964433548	18.8021637900439	1.41690384945874	1.36649771670143	231916.0618	4752683.222
820	10041	10041 2019	2019	972.379418644984	1608.55440040098	11.8236357427618	17.9286513359875	1.41690384945874	1.36541835351761	231916.0618	4752683.222
821	10042	10042 2000	2000	732.595714855781	1311.78103721909	11.2624634009579	15.2562960057613	1.06954235616318	1.00970619389659	233958.954	4748588.398
822	10042	10042 2001	2001	686.921440594516	1263.79207260595	10.6859467790479	15.4799104766772	1.06954235616318	1.13102846756942	233958.954	4748588.398
823	10042	10042 2002	2002	626.184069535453	1057.89457575498	11.2436594600114	15.5529293650359	1.06954235616318	1.13102846756942	233958.954	4748588.398
824	10042	10042 2003	2003	790.924012555388	1179.49013036152	11.8037167002501	15.8501895582357	1.06954235616318	1.11689405484726	233958.954	4748588.398
825	10042	10042 2004	2004	500.956143812122	1163.41350892855	11.5066178789184	15.6387301578169	1.06954235616318	1.13102846756942	233958.954	4748588.398
826	10042	10042 2005	2005	749.358913456686	1438.26255037621	10.9465379253549	16.459378507553	1.06954235616318	0.990579944669686	233958.954	4748588.398
827	10042	10042 2006	2006	795.433505983917	1030.80846663528	11.8727920952932	17.2627222980419	1.06954235616318	1.1304175770108	233958.954	4748588.398
828	10042	10042 2007	2007	460.050140136182	1294.26726352216	10.8463355101894	18.4413243642506	1.06954235616318	1.17199017782153	233958.954	4748588.398
829	10042	10042 2008	2008	389.513693614489	1137.10167134818	11.5145758688971	14.7900662291013	1.06954235616318	0.956929769906156	233958.954	4748588.398
830	10042	10042 2009	2009	606.495135798653	1337.50881500622	10.067826236007	15.5424411974353	1.06954235616318	1.13102846756942	233958.954	4748588.398
831	10042	10042 2010	2010	454.565978810016	1276.00270334191	10.7119018403518	15.7460975151486	1.06954235616318	1.13102846756942	233958.954	4748588.398
832	10042	10042 2011	2011	703.06338855531	1273.54708394529	11.3568977773287	15.3954740894114	1.06954235616318	1.13102846756942	233958.954	4748588.398
833	10042	10042 2012	2012	571.02069464073	1225.06539938337	10.7654597070798	15.5735074153915	1.06954235616318	1.13102846756942	233958.954	4748588.398
834	10042	10042 2013	2013	260.951400495644	1118.38825576546	10.2049571126412	15.8569534638386	1.06954235616318	1.13102846756942	233958.954	4748588.398
835	10042	10042 2014	2014	578.054982462926	1177.70842066985	11.3373925508014	15.5760298860803	1.06954235616318	1.13102846756942	233958.954	4748588.398
836	10042	10042 2015	2015	775.822819808325	1135.84500739246	11.7269862663865	15.2143205918399	1.06954235616318	0.973206796637659	233958.954	4748588.398
837	10042	10042 2016	2016	546.109100262239	972.669217962794	11.5191290747076	15.0827718738699	1.06954235616318	1.17339477619849	233958.954	4748588.398
838	10042	10042 2017	2017	689.442866053737	1465.29244503805	11.0143817528707	17.7850057894901	1.06954235616318	1.04533731442337	233958.954	4748588.398
839	10042	10042 2018	2018	516.552840865683	1059.35286185642	10.4553740388858	16.1519371769643	1.06954235616318	1.17364555974057	233958.954	4748588.398
840	10042	10042 2019	2019	669.754586861204	1279.70054197609	11.1550453480996	15.2919063095114	1.06954235616318	1.17256619655675	233958.954	4748588.398
841	10043	10043 2000	2000	655.157159625849	1299.65778732378	10.5567626219577	13.9755883554979	0.845230053086306	0.868219900989896	233977.7922	4748325.096
842	10043	10043 2001	2001	609.469296133345	1251.66882271064	9.9802460000477	14.1992804015278	0.845230053086306	0.989542174662725	233977.7922	4748325.096
843	10043	10043 2002	2002	548.773955308918	1045.77132585967	10.5379586810112	14.2720593572377	0.845230053086306	0.989542174662725	233977.7922	4748325.096
844	10043	10043 2003	2003	713.455285849958	1167.3668804662	11.0980159212499	14.5696541440327	0.845230053086306	0.975407761940561	233977.7922	4748325.096
845	10043	10043 2004	2004	423.595417182872	1151.29025903324	10.8009170999182	14.3575782173305	0.845230053086306	0.989542174662725	233977.7922	4748325.096
846	10043	10043 2005	2005	671.827162663098	1426.1393004809	10.2408371463547	15.1792028709372	0.845230053086306	0.849093651762987	233977.7922	4748325.096
847	10043	10043 2006	2006	717.932502311532	1018.68521673997	11.1670913162929	15.9823711392503	0.845230053086306	0.988931284104097	233977.7922	4748325.096
848	10043	10043 2007	2007	382.67258989322	1282.14401362685	10.1406347311891	17.1602684625857	0.845230053086306	1.03050388491483	233977.7922	4748325.096
849	10043	10043 2008	2008	312.206340890781	1124.97842145287	10.8088750898969	13.5086095997965	0.845230053086306	0.815443476999457	233977.7922	4748325.096
850	10043	10043 2009	2009	529.078984502052	1325.38556511091	9.3621254570068	14.2616056526903	0.845230053086306	0.989542174662725	233977.7922	4748325.096
851	10043	10043 2010	2010	377.267053658744	1263.8794534466	10.0062010613516	14.4645927764341	0.845230053086306	0.989542174662725	233977.7922	4748325.096
852	10043	10043 2011	2011	625.562641859179	1261.42383404998	10.6511969983285	14.1151214636522	0.845230053086306	0.989542174662725	233977.7922	4748325.096
853	10043	10043 2012	2012	493.622425298502	1212.94214948806	10.0597589280796	14.2925697902105	0.845230053086306	0.989542174662725	233977.7922	4748325.096
854	10043	10043 2013	2013	183.71628488241	1106.26500587015	9.49925633364102	14.5750844637392	0.845230053086306	0.989542174662725	233977.7922	4748325.096
855	10043	10043 2014	2014	500.658165074257	1165.58517077454	10.6316917718012	14.2950839723169	0.845230053086306	0.989542174662725	233977.7922	4748325.096
856	10043	10043 2015	2015	698.354027984602	1123.72175749715	11.0212854873863	13.9337855493694	0.845230053086306	0.83172050373096	233977.7922	4748325.096
857	10043	10043 2016	2016	468.82126584227	960.545968067483	10.8134282957074	13.8012038229098	0.845230053086306	1.03190848329179	233977.7922	4748325.096
858	10043	10043 2017	2017	611.932169704406	1453.16919514274	10.3086809738705	16.5047099620492	0.845230053086306	0.903851021516674	233977.7922	4748325.096
859	10043	10043 2018	2018	439.225271851539	1047.22961196111	9.74967325988558	14.8705959538226	0.845230053086306	1.03215926683387	233977.7922	4748325.096
860	10043	10043 2019	2019	592.392287864985	1267.57729208078	10.4493445690994	14.0107633449962	0.845230053086306	1.03107990365005	233977.7922	4748325.096
861	10044	10044 2000	2000	560.616066982252	1011.70294104063	10.1701623559152	15.1294758565167	1.11504075788051	0.990431637493277	235366.4424	4747289.863
862	10044	10044 2001	2001	508.527675576329	963.713976427491	9.59364573400518	15.3897057812705	1.11504075788051	1.11175391116611	235366.4424	4747289.863
863	10044	10044 2002	2002	467.628575265242	757.816479576522	10.1513584149687	15.3494764594054	1.11504075788051	1.11175391116611	235366.4424	4747289.863
864	10044	10044 2003	2003	604.703428246519	879.412034183055	10.7114156552074	15.8046648295296	1.11504075788051	1.09761949844394	235366.4424	4747289.863
865	10044	10044 2004	2004	365.711595460689	863.335412750087	10.4143168338756	15.3022050233885	1.11504075788051	1.11175391116611	235366.4424	4747289.863
866	10044	10044 2005	2005	533.390959537213	1138.18445419775	9.85423688031219	16.5836688000282	1.11504075788051	0.971305388266368	235366.4424	4747289.863
867	10044	10044 2006	2006	593.978193272637	730.73037045682	10.7804910502504	17.3041661235378	1.11504075788051	1.11114302060748	235366.4424	4747289.863
868	10044	10044 2007	2007	316.86484611267	994.1891673437	9.75403446514662	18.1501295535501	1.11504075788051	1.15271562141821	235366.4424	4747289.863
869	10044	10044 2008	2008	279.461628678668	837.023575169715	10.4222748238544	14.309727972342	1.11504075788051	0.937655213502838	235366.4424	4747289.863
870	10044	10044 2009	2009	445.09014445737	1037.43071882776	8.97552519096428	15.3552548529096	1.11504075788051	1.11175391116611	235366.4424	4747289.863
871	10044	10044 2010	2010	348.491728063997	975.924607163445	9.61960079530911	15.2430516170166	1.11504075788051	1.11175391116611	235366.4424	4747289.863
872	10044	10044 2011	2011	501.729368635827	973.468987766828	10.264596732286	15.4362255061909	1.11504075788051	1.11175391116611	235366.4424	4747289.863
873	10044	10044 2012	2012	418.055985763132	924.987303204913	9.67315866203711	15.3381391050615	1.11504075788051	1.11175391116611	235366.4424	4747289.863
874	10044	10044 2013	2013	184.995251703371	818.310159587004	9.1126560675985	15.1819761920032	1.11504075788051	1.11175391116611	235366.4424	4747289.863
875	10044	10044 2014	2014	425.775595665711	877.630324491387	10.2450915057587	15.3367493648517	1.11504075788051	1.11175391116611	235366.4424	4747289.863
876	10044	10044 2015	2015	589.571499665422	835.766911213997	10.6346852213438	15.168971320876	1.11504075788051	0.953932240234341	235366.4424	4747289.863
877	10044	10044 2016	2016	445.269674691259	672.591121784334	10.4268280296649	14.5498425958084	1.11504075788051	1.15412021979517	235366.4424	4747289.863
878	10044	10044 2017	2017	483.412609823945	1165.21434885959	9.92208070782796	17.8525660125253	1.11504075788051	1.02606275802005	235366.4424	4747289.863
879	10044	10044 2018	2018	396.95868684398	759.274765677955	9.36307299384306	15.7260706291811	1.11504075788051	1.15437100333725	235366.4424	4747289.863
880	10044	10044 2019	2019	533.767881300196	979.622445797631	10.0627443030569	14.9596178334469	1.11504075788051	1.15329164015343	235366.4424	4747289.863
881	10045	10045 2000	2000	1156.77651023486	1670.80948193878	11.957738134424	18.7781745945204	1.76534875704519	1.21569663928551	235510.9348	4749530.729
882	10045	10045 2001	2001	1113.71136837142	1622.82051732564	11.381221512514	18.986894643536	1.76534875704519	1.33701891295834	235510.9348	4749530.729
883	10045	10045 2002	2002	1044.90419226233	1416.92302047467	11.9389341934775	19.1059806004604	1.76534875704519	1.33701891295834	235510.9348	4749530.729
884	10045	10045 2003	2003	1220.8977312302	1538.51857508121	12.4989914337162	19.3389988233859	1.76534875704519	1.32288450023618	235510.9348	4749530.729
885	10045	10045 2004	2004	910.193847860178	1522.44195364824	12.2018926123844	19.2459124693625	1.76534875704519	1.33701891295834	235510.9348	4749530.729
886	10045	10045 2005	2005	1191.43325705784	1797.2909950959	11.641812658821	19.8791104759514	1.76534875704519	1.1965703900586	235510.9348	4749530.729
887	10045	10045 2006	2006	1231.60440231395	1389.83691135497	12.5680668287592	20.7161545241946	1.76534875704519	1.33640802239971	235510.9348	4749530.729
888	10045	10045 2007	2007	872.517978016948	1653.29570824185	11.5416102436554	22.0300672220765	1.76534875704519	1.37798062321045	235510.9348	4749530.729
889	10045	10045 2008	2008	788.503607798567	1496.13011606787	12.2098506023632	18.4557487937985	1.76534875704519	1.16292021529507	235510.9348	4749530.729
890	10045	10045 2009	2009	1026.37437597817	1696.53725972591	10.7631009694731	19.0888755266476	1.76534875704519	1.33701891295834	235510.9348	4749530.729
891	10045	10045 2010	2010	851.937799086378	1635.0311480616	11.4071765738179	19.4210170865058	1.76534875704519	1.33701891295834	235510.9348	4749530.729
892	10045	10045 2011	2011	1139.18494544461	1632.57552866498	12.0521725107948	18.8491879733471	1.76534875704519	1.33701891295834	235510.9348	4749530.729
893	10045	10045 2012	2012	987.466599580786	1584.09384410306	11.4607344405459	19.1395411883209	1.76534875704519	1.33701891295834	235510.9348	4749530.729
894	10045	10045 2013	2013	646.071789468789	1477.41670048516	10.9002318461073	19.6018112211092	1.76534875704519	1.33701891295834	235510.9348	4749530.729
895	10045	10045 2014	2014	994.222112319435	1536.73686538954	12.0326672842675	19.1436550668328	1.76534875704519	1.33701891295834	235510.9348	4749530.729
896	10045	10045 2015	2015	1205.80904119528	1494.87345211215	12.4222609998526	18.7030584843492	1.76534875704519	1.17919724202658	235510.9348	4749530.729
897	10045	10045 2016	2016	941.351500128417	1331.69766268249	12.2144038081737	18.769847396385	1.76534875704519	1.3793852215874	235510.9348	4749530.729
898	10045	10045 2017	2017	1127.4747563574	1824.32088975774	11.7096564863368	21.2278143963048	1.76534875704519	1.25132775981229	235510.9348	4749530.729
899	10045	10045 2018	2018	919.424282813511	1418.38130657611	11.1506487723519	19.7954617583492	1.76534875704519	1.37963600512948	235510.9348	4749530.729
900	10045	10045 2019	2019	1079.29418536739	1638.72898669578	11.8503200815657	18.897365234604	1.76534875704519	1.37855664194567	235510.9348	4749530.729
901	10046	10046 2000	2000	639.115223832002	1067.16645613449	10.3587988746503	14.7152920460616	1.04306803983642	0.793968067487146	235695.3803	4748276.31
902	10046	10046 2001	2001	590.750281785478	1019.17749152135	9.78228225274023	14.954266389562	1.04306803983642	0.915290341159975	235695.3803	4748276.31
903	10046	10046 2002	2002	538.334897184253	813.279994670381	10.3399949337038	14.9797786134624	1.04306803983642	0.915290341159975	235695.3803	4748276.31
904	10046	10046 2003	2003	691.469569382887	934.875549276914	10.9000521739424	15.3432883385077	1.04306803983642	0.901155928437811	235695.3803	4748276.31
905	10046	10046 2004	2004	422.88571572346	918.798927843947	10.6029533526107	15.0097567339934	1.04306803983642	0.915290341159975	235695.3803	4748276.31
906	10046	10046 2005	2005	637.425700828889	1193.64796929161	10.0428733990472	16.0237132501001	1.04306803983642	0.774841818260237	235695.3803	4748276.31
907	10046	10046 2006	2006	689.588223354472	786.19388555068	10.9691275689855	16.7923036497799	1.04306803983642	0.914679450601346	235695.3803	4748276.31
908	10046	10046 2007	2007	378.648636532538	1049.65268243756	9.94267098388168	17.8313666270757	1.04306803983642	0.95625205141208	235695.3803	4748276.31
909	10046	10046 2008	2008	322.011298823054	892.487090263575	10.6109113425894	14.1007644192153	1.04306803983642	0.741191643496707	235695.3803	4748276.31
910	10046	10046 2009	2009	517.450623574419	1092.89423392162	9.16416170969933	14.9761141303931	1.04306803983642	0.915290341159975	235695.3803	4748276.31
911	10046	10046 2010	2010	388.732243360913	1031.3881222573	9.80823731404417	15.0472700421444	1.04306803983642	0.915290341159975	235695.3803	4748276.31
912	10046	10046 2011	2011	597.268987224119	1028.93250286069	10.4532332510211	14.9247649815608	1.04306803983642	0.915290341159975	235695.3803	4748276.31
913	10046	10046 2012	2012	485.516809382194	980.450818298772	9.86179518077217	14.9869684220162	1.04306803983642	0.915290341159975	235695.3803	4748276.31
914	10046	10046 2013	2013	207.751953577986	873.773674680863	9.30129258633356	15.0860022366114	1.04306803983642	0.915290341159975	235695.3803	4748276.31
915	10046	10046 2014	2014	492.838584009296	933.093839585246	10.4337280244937	14.9878497533873	1.04306803983642	0.915290341159975	235695.3803	4748276.31
916	10046	10046 2015	2015	676.355483213919	891.230426307857	10.8233217400788	14.7074929751478	1.04306803983642	0.75746867022821	235695.3803	4748276.31
917	10046	10046 2016	2016	482.471329611141	728.054636878193	10.6154645484	14.3714085762343	1.04306803983642	0.957656649789037	235695.3803	4748276.31
918	10046	10046 2017	2017	581.678433388984	1220.67786395345	10.110717226563	17.3255427486704	1.04306803983642	0.829599188013924	235695.3803	4748276.31
919	10046	10046 2018	2018	445.047620567883	814.738280771815	9.55170951257812	15.4854857873692	1.04306803983642	0.957907433331116	235695.3803	4748276.31
920	10046	10046 2019	2019	591.372830112593	1035.08596089149	10.2513808217919	14.6647101279678	1.04306803983642	0.956828070147303	235695.3803	4748276.31
921	10047	10047 2000	2000	748.029082592377	1064.96726833916	11.1901211545787	16.570484719155	1.33720383241703	0.974249425866395	235756.6596	4748397.898
922	10047	10047 2001	2001	699.677729777092	1016.97830372602	10.6136045326687	16.8093814875413	1.33720383241703	1.09557169953922	235756.6596	4748397.898
923	10047	10047 2002	2002	647.220314941231	811.080806875053	11.1713172136322	16.8351336440905	1.33720383241703	1.09557169953922	235756.6596	4748397.898
924	10047	10047 2003	2003	800.41359961876	932.676361481586	11.7313744538709	17.1983087755406	1.33720383241703	1.08143728681706	235756.6596	4748397.898
925	10047	10047 2004	2004	531.721745883153	916.599740048619	11.4342756325391	16.8653936973097	1.33720383241703	1.09557169953922	235756.6596	4748397.898
926	10047	10047 2005	2005	746.43275515292	1191.44878149628	10.8741956789757	17.8783739095458	1.33720383241703	0.955123176639486	235756.6596	4748397.898
927	10047	10047 2006	2006	798.564530557299	783.994697755351	11.8004498489139	18.6471398314014	1.33720383241703	1.0949608089806	235756.6596	4748397.898
928	10047	10047 2007	2007	487.501490305942	1047.45349464223	10.7739932638101	19.6869075515705	1.33720383241703	1.13653340979133	235756.6596	4748397.898
929	10047	10047 2008	2008	430.793955077205	890.287902468247	11.4422336225178	15.95670607135	1.33720383241703	0.921473001875956	235756.6596	4748397.898
930	10047	10047 2009	2009	626.342078401462	1090.69504612629	9.99548398962776	16.831434697968	1.33720383241703	1.09557169953922	235756.6596	4748397.898
931	10047	10047 2010	2010	497.506472042628	1029.18893446198	10.6395595939726	16.9032598036888	1.33720383241703	1.09557169953922	235756.6596	4748397.898
932	10047	10047 2011	2011	706.245037450693	1026.73331506536	11.2845555309495	16.7796026301499	1.33720383241703	1.09557169953922	235756.6596	4748397.898
933	10047	10047 2012	2012	594.390382254865	978.251630503444	10.6931174607006	16.8423910700271	1.33720383241703	1.09557169953922	235756.6596	4748397.898
934	10047	10047 2013	2013	316.462372721663	871.574486885535	10.132614866262	16.9423562595408	1.33720383241703	1.09557169953922	235756.6596	4748397.898
935	10047	10047 2014	2014	601.710704928408	930.894651789918	11.2650503044222	16.8432806899806	1.33720383241703	1.09557169953922	235756.6596	4748397.898
936	10047	10047 2015	2015	785.299578568085	889.031238512528	11.6546440200073	16.5625130404482	1.33720383241703	0.937750028607459	235756.6596	4748397.898
937	10047	10047 2016	2016	591.234467561552	725.855449082865	11.4467868283284	16.2274616500243	1.33720383241703	1.13793800816829	235756.6596	4748397.898
938	10047	10047 2017	2017	690.664433268758	1218.47867615812	10.9420395064914	19.1803235989412	1.33720383241703	1.00988054639317	235756.6596	4748397.898
939	10047	10047 2018	2018	553.85049311247	812.539092976487	10.3830317925065	17.3413120333408	1.33720383241703	1.13818879171037	235756.6596	4748397.898
940	10047	10047 2019	2019	700.210432639255	1032.88677309616	11.0827031017204	16.5203381153129	1.33720383241703	1.13710942852655	235756.6596	4748397.898
941	10048	10048 2000	2000	594.088025959263	917.544801509209	10.6196000599325	14.9328437325193	0.799699310783662	0.591837613393478	235731.7803	4746638.434
942	10048	10048 2001	2001	542.638328421559	869.555836896068	10.0430834380224	15.1894276269121	0.799699310783662	0.713159887066307	235731.7803	4746638.434
943	10048	10048 2002	2002	499.763807082602	663.658340045099	10.600796118986	15.1604751395396	0.799699310783662	0.713159887066307	235731.7803	4746638.434
944	10048	10048 2003	2003	639.593446571965	785.253894651631	11.1608533592246	15.5999376106905	0.799699310783662	0.699025474344143	235731.7803	4746638.434
945	10048	10048 2004	2004	395.525610205628	769.177273218664	10.8637545378929	15.1264545398649	0.799699310783662	0.713159887066307	235731.7803	4746638.434
946	10048	10048 2005	2005	571.243110006088	1044.02631466633	10.3036745843294	16.3620320345884	0.799699310783662	0.572711364166569	235731.7803	4746638.434
947	10048	10048 2006	2006	630.385229044933	636.572230925397	11.2299287542677	17.0907789003607	0.799699310783662	0.712548996507678	235731.7803	4746638.434
948	10048	10048 2007	2007	347.469570702074	900.031027812277	10.2034721691639	17.969865245418	0.799699310783662	0.754121597318412	235731.7803	4746638.434
949	10048	10048 2008	2008	306.767069863154	742.865435638292	10.8717125278716	14.1482978632878	0.799699310783662	0.539061189403039	235731.7803	4746638.434
950	10048	10048 2009	2009	477.509118567824	943.272579296337	9.42496289498153	15.164633769544	0.799699310783662	0.713159887066307	235731.7803	4746638.434
951	10048	10048 2010	2010	375.401073343989	881.766467632022	10.0690384993264	15.0838826502177	0.799699310783662	0.713159887066307	235731.7803	4746638.434
952	10048	10048 2011	2011	538.124326524195	879.310848235405	10.7140344363033	15.222907230492	0.799699310783662	0.713159887066307	235731.7803	4746638.434
953	10048	10048 2012	2012	449.634508018091	830.829163673489	10.1225963660544	15.1523158021892	0.799699310783662	0.713159887066307	235731.7803	4746638.434
954	10048	10048 2013	2013	208.905548695597	724.15202005558	9.56209377161576	15.0399275102977	0.799699310783662	0.713159887066307	235731.7803	4746638.434
955	10048	10048 2014	2014	457.285876103344	783.472184959963	10.6945292097759	15.1513156253527	0.799699310783662	0.713159887066307	235731.7803	4746638.434
956	10048	10048 2015	2015	624.464578550613	741.608771682574	11.084122925361	14.9642266306091	0.799699310783662	0.555338216134542	235731.7803	4746638.434
957	10048	10048 2016	2016	471.657755600009	578.43298225291	10.8762657336822	14.3936493045534	0.799699310783662	0.755526195695369	235731.7803	4746638.434
958	10048	10048 2017	2017	520.275201412704	1071.05620932817	10.3715184118452	17.6365782158644	0.799699310783662	0.627468733920256	235731.7803	4746638.434
959	10048	10048 2018	2018	425.214293678967	665.116626146532	9.81251069786031	15.5592164304619	0.799699310783662	0.755776979237448	235731.7803	4746638.434
960	10048	10048 2019	2019	563.655797292698	885.464306266208	10.5121820070741	14.7834454792812	0.799699310783662	0.754697616053635	235731.7803	4746638.434
961	10049	10049 2000	2000	1179.13794010645	1896.3341874274	12.0926660952724	18.2894764869516	1.65729657596937	1.33333336749451	236219.745	4750584.633
962	10049	10049 2001	2001	1138.32861062863	1848.34522281426	11.5161494733624	18.4853190670326	1.65729657596937	1.45465564116734	236219.745	4750584.633
963	10049	10049 2002	2002	1062.54441557004	1642.44772596329	12.0738621543259	18.6442338436544	1.65729657596937	1.45465564116734	236219.745	4750584.633
964	10049	10049 2003	2003	1248.26762603456	1764.04328056982	12.6339193945646	18.8217095297802	1.65729657596937	1.44052122844517	236219.745	4750584.633
965	10049	10049 2004	2004	919.635730018487	1747.96665913686	12.3368205732329	18.8309665387863	1.65729657596937	1.45465564116734	236219.745	4750584.633
966	10049	10049 2005	2005	1229.26515049644	2022.81570058452	11.7767406196694	19.3020981028624	1.65729657596937	1.3142071182676	236219.745	4750584.633
967	10049	10049 2006	2006	1264.33227363271	1615.36161684359	12.7029947896076	20.1682788322891	1.65729657596937	1.45404475060871	236219.745	4750584.633
968	10049	10049 2007	2007	884.752580051455	1878.82041373047	11.6765382045038	21.5991788471383	1.65729657596937	1.49561735141944	236219.745	4750584.633
969	10049	10049 2008	2008	789.085421636979	1721.65482155648	12.3447785632116	18.0913812070929	1.65729657596937	1.28055694350407	236219.745	4750584.633
970	10049	10049 2009	2009	1045.01675291681	1922.06196521453	10.8980289303215	18.6214079030124	1.65729657596937	1.45465564116734	236219.745	4750584.633
971	10049	10049 2010	2010	851.12063590041	1860.55585355022	11.5421045346663	19.0646356618084	1.65729657596937	1.45465564116734	236219.745	4750584.633
972	10049	10049 2011	2011	1171.87015870524	1858.1002341536	12.1871004716432	18.3015557980664	1.65729657596937	1.45465564116734	236219.745	4750584.633
973	10049	10049 2012	2012	1003.14057209364	1809.61854959168	11.5956624013943	18.689018917066	1.65729657596937	1.45465564116734	236219.745	4750584.633
974	10049	10049 2013	2013	634.66224296858	1702.94140597377	11.0351598069557	19.305897186316	1.65729657596937	1.45465564116734	236219.745	4750584.633
975	10049	10049 2014	2014	1009.6550605413	1762.26157087816	12.1675952451159	18.6945087002584	1.65729657596937	1.45465564116734	236219.745	4750584.633
976	10049	10049 2015	2015	1233.18974563619	1720.39815760077	12.557188960701	18.1857074831478	1.65729657596937	1.29683397023557	236219.745	4750584.633
977	10049	10049 2016	2016	938.693275546142	1557.2223681711	12.3493317690221	18.4239758044594	1.65729657596937	1.4970219497964	236219.745	4750584.633
978	10049	10049 2017	2017	1161.8116120492	2049.84559524636	11.8445844471852	20.6707537001799	1.65729657596937	1.36896448802129	236219.745	4750584.633
979	10049	10049 2018	2018	923.36200086433	1643.90601206473	11.2855767332003	19.4119367485715	1.65729657596937	1.49727273333848	236219.745	4750584.633
980	10049	10049 2019	2019	1088.99708044263	1864.2536921844	11.9852480424141	18.4809292928235	1.65729657596937	1.49619337015467	236219.745	4750584.633
981	10050	10050 2000	2000	748.38581637228	1265.78877864837	10.6062534942728	16.1803942602912	1.34144695290504	1.11872502485884	236308.2189	4748817.265
982	10050	10050 2001	2001	699.504483538686	1217.79981403523	10.0297368723628	16.422316458126	1.34144695290504	1.24004729853167	236308.2189	4748817.265
983	10050	10050 2002	2002	648.686247853611	1011.90231718426	10.5874495533264	16.4387112413728	1.34144695290504	1.24004729853167	236308.2189	4748817.265
984	10050	10050 2003	2003	799.593645854217	1133.49787179079	11.147506793565	16.8149355230349	1.34144695290504	1.2259128858095	236308.2189	4748817.265
985	10050	10050 2004	2004	535.113795089669	1117.42125035783	10.8504079722333	16.4579759197549	1.34144695290504	1.24004729853167	236308.2189	4748817.265
986	10050	10050 2005	2005	743.154861950213	1392.27029180549	10.2903280186698	17.5090319829428	1.34144695290504	1.09959877563193	236308.2189	4748817.265
987	10050	10050 2006	2006	796.48577508154	984.816208064558	11.2165821886081	18.2709525399421	1.34144695290504	1.23943640797304	236308.2189	4748817.265
988	10050	10050 2007	2007	490.23741857769	1248.27500495144	10.1901256035043	19.2832352880525	1.34144695290504	1.28100900878377	236308.2189	4748817.265
989	10050	10050 2008	2008	436.267586599842	1091.10941277745	10.858365962212	15.5374054298738	1.34144695290504	1.0659486008684	236308.2189	4748817.265
990	10050	10050 2009	2009	627.572565581275	1291.5165564355	9.41161632932191	16.4363563543247	1.34144695290504	1.24004729853167	236308.2189	4748817.265
991	10050	10050 2010	2010	503.308778890269	1230.01044477118	10.0556919336667	16.4820828952348	1.34144695290504	1.24004729853167	236308.2189	4748817.265
992	10050	10050 2011	2011	704.176304048832	1227.55482537457	10.7006878706436	16.4033581269534	1.34144695290504	1.24004729853167	236308.2189	4748817.265
993	10050	10050 2012	2012	596.318265655194	1179.07314081265	10.1092498003947	16.4433315893787	1.34144695290504	1.24004729853167	236308.2189	4748817.265
994	10050	10050 2013	2013	324.753251552771	1072.39599719474	9.54874720595613	16.5069731570731	1.34144695290504	1.24004729853167	236308.2189	4748817.265
995	10050	10050 2014	2014	603.695214517582	1131.71616209912	10.6811826441163	16.4438979546182	1.34144695290504	1.24004729853167	236308.2189	4748817.265
996	10050	10050 2015	2015	784.477085190137	1089.85274882174	11.0707763597014	16.1791542855102	1.34144695290504	1.0822256275999	236308.2189	4748817.265
997	10050	10050 2016	2016	597.469312930013	926.676959392072	10.8629191680225	15.8038155639914	1.34144695290504	1.28241360716073	236308.2189	4748817.265
998	10050	10050 2017	2017	688.207663392105	1419.30018646733	10.3581718461856	18.8062942301599	1.34144695290504	1.15435614538561	236308.2189	4748817.265
999	10050	10050 2018	2018	558.535689308095	1013.36060328569	9.79916413220069	16.9265122322249	1.34144695290504	1.28266439070281	236308.2189	4748817.265
1000	10050	10050 2019	2019	703.541159533963	1233.70828340537	10.4988354414145	16.1132704006314	1.34144695290504	1.28158502751899	236308.2189	4748817.265
1001	10051	10051 2000	2000	893.996265788741	1390.18950297514	11.6230663836975	17.5270071671826	1.28240591335024	1.10933992349813	236395.144	4749107.681
1002	10051	10051 2001	2001	846.405909922821	1342.200538362	11.0465497617875	17.7615597291814	1.28240591335024	1.23066219717096	236395.144	4749107.681
1003	10051	10051 2002	2002	791.59480194737	1136.30304151103	11.604262442751	17.8007481140622	1.28240591335024	1.23066219717096	236395.144	4749107.681
1004	10051	10051 2003	2003	948.070385443045	1257.89859611757	12.1643196829897	18.1451860041823	1.28240591335024	1.21652778444879	236395.144	4749107.681
1005	10051	10051 2004	2004	673.330527441301	1241.8219746846	11.8672208616579	17.8467963978167	1.28240591335024	1.23066219717096	236395.144	4749107.681
1006	10051	10051 2005	2005	897.618889914057	1516.67101613226	11.3071409080945	18.8051035933015	1.28240591335024	1.09021367427122	236395.144	4749107.681
1007	10051	10051 2006	2006	948.028826531023	1109.21693239133	12.2333950780327	19.5836987570021	1.28240591335024	1.23005130661233	236395.144	4749107.681
1008	10051	10051 2007	2007	630.052394231965	1372.67572927821	11.2069384929289	20.6629320780759	1.28240591335024	1.27162390742306	236395.144	4749107.681
1009	10051	10051 2008	2008	569.413797925027	1215.51013710423	11.8751788516367	16.9551713456929	1.28240591335024	1.05656349950769	236395.144	4749107.681
1010	10051	10051 2009	2009	771.054641331288	1415.91728076227	10.4284292187466	17.7951192369611	1.28240591335024	1.23066219717096	236395.144	4749107.681
1011	10051	10051 2010	2010	635.654370834032	1354.41116909796	11.0725048230914	17.9044192049742	1.28240591335024	1.23066219717096	236395.144	4749107.681
1012	10051	10051 2011	2011	855.694942754203	1351.95554970134	11.7175007600683	17.7162437059373	1.28240591335024	1.23066219717096	236395.144	4749107.681
1013	10051	10051 2012	2012	738.101555739847	1303.47386513942	11.1260626898194	17.8117921134377	1.28240591335024	1.23066219717096	236395.144	4749107.681
1014	10051	10051 2013	2013	451.036937382962	1196.79672152152	10.5655600953808	17.9639142983842	1.28240591335024	1.23066219717096	236395.144	4749107.681
1015	10051	10051 2014	2014	745.340569014022	1256.1168864259	11.697995533541	17.8131458940063	1.28240591335024	1.23066219717096	236395.144	4749107.681
1016	10051	10051 2015	2015	932.960011016747	1214.25347314851	12.0875892491261	17.5093694520696	1.28240591335024	1.07284052623919	236395.144	4749107.681
1017	10051	10051 2016	2016	728.761285399986	1051.07768371885	11.8797320574472	17.2321665370641	1.28240591335024	1.27302850580002	236395.144	4749107.681
1018	10051	10051 2017	2017	840.671519151458	1543.7009107941	11.3749847356103	20.1137839689017	1.28240591335024	1.14497104402491	236395.144	4749107.681
1019	10051	10051 2018	2018	693.602448224719	1137.76132761247	10.8159770216254	18.3333145625509	1.28240591335024	1.2732792893421	236395.144	4749107.681
1020	10051	10051 2019	2019	841.907266747692	1358.10900773214	11.5156483308392	17.5012381614377	1.28240591335024	1.27219992615829	236395.144	4749107.681
1021	10052	10052 2000	2000	661.695916152044	1117.12213238105	9.89052737621352	15.5302302518294	1.09713763558287	0.843780814831009	236405.4033	4746958.219
1022	10052	10052 2001	2001	611.550784813253	1069.13316776791	9.31401075430348	15.7793669352721	1.09713763558287	0.965103088503838	236405.4033	4746958.219
1023	10052	10052 2002	2002	564.641360949283	863.23567091694	9.87172343526703	15.7734479821824	1.09713763558287	0.965103088503838	236405.4033	4746958.219
1024	10052	10052 2003	2003	710.097798412611	984.831225523473	10.4317806755057	16.1807894681961	1.09713763558287	0.950968675781674	236405.4033	4746958.219
1025	10052	10052 2004	2004	455.661954732897	968.754604090505	10.1346818541739	15.7664929205683	1.09713763558287	0.965103088503838	236405.4033	4746958.219
1026	10052	10052 2005	2005	647.797774309908	1243.60364553817	9.5746019006105	16.9083452437182	1.09713763558287	0.8246545656041	236405.4033	4746958.219
1027	10052	10052 2006	2006	703.988169713188	836.149561797238	10.5008560705487	17.6539422383677	1.09713763558287	0.964492197945209	236405.4033	4746958.219
1028	10052	10052 2007	2007	409.220982145699	1099.60835868412	9.47439948544493	18.6006838992615	1.09713763558287	1.00606479875594	236405.4033	4746958.219
1029	10052	10052 2008	2008	361.779519458434	942.442766510133	10.1426398441527	14.817586370567	1.09713763558287	0.79100439084057	236405.4033	4746958.219
1030	10052	10052 2009	2009	542.966231160825	1142.84991016818	8.69589021126259	15.7742981590808	1.09713763558287	0.965103088503838	236405.4033	4746958.219
1031	10052	10052 2010	2010	429.604475985412	1081.34379850386	9.33996581560742	15.757789660827	1.09713763558287	0.965103088503838	236405.4033	4746958.219
1032	10052	10052 2011	2011	611.702597472084	1078.88817910725	9.98496175258432	15.7862113973904	1.09713763558287	0.965103088503838	236405.4033	4746958.219
1033	10052	10052 2012	2012	513.37495299136	1030.40649454533	9.39352368233542	15.7717799135844	1.09713763558287	0.965103088503838	236405.4033	4746958.219
1034	10052	10052 2013	2013	256.98323568541	923.729350927422	8.83302108789681	15.7488036138635	1.09713763558287	0.965103088503838	236405.4033	4746958.219
1035	10052	10052 2014	2014	520.88693353484	983.049515831804	9.96545652605697	15.7715754406595	1.09713763558287	0.965103088503838	236405.4033	4746958.219
1036	10052	10052 2015	2015	694.975181747334	941.186102554415	10.3550502416421	15.5450428017943	1.09713763558287	0.807281417572073	236405.4033	4746958.219
1037	10052	10052 2016	2016	524.796448036338	778.010313124752	10.1471930499632	15.0736342907415	1.09713763558287	1.0074693971329	236405.4033	4746958.219
1038	10052	10052 2017	2017	594.808639067775	1270.63354020001	9.64244572812626	18.1944297442023	1.09713763558287	0.879411935357787	236405.4033	4746958.219
1039	10052	10052 2018	2018	482.167507156122	864.693957018373	9.08343801414137	16.217425946085	1.09713763558287	1.00772018067498	236405.4033	4746958.219
1040	10052	10052 2019	2019	623.943089049034	1085.04163713805	9.78310932335518	15.422622166758	1.09713763558287	1.00664081749117	236405.4033	4746958.219
1041	10053	10053 2000	2000	639.015607610544	1080.13961944669	9.84030137841798	15.4280237591143	1.34602141466232	0.998981765844275	236536.6802	4744824.744
1042	10053	10053 2001	2001	589.074314740333	1032.15065483355	9.26378475650793	15.6759968158461	1.34602141466232	1.1203040395171	236536.6802	4744824.744
1043	10053	10053 2002	2002	541.534437356831	826.253157982577	9.82149743747148	15.6736768524881	1.34602141466232	1.1203040395171	236536.6802	4744824.744
1044	10053	10053 2003	2003	687.870062003591	947.84871258911	10.3815546777102	16.0759994345741	1.34602141466232	1.10616962679494	236536.6802	4744824.744
1045	10053	10053 2004	2004	431.814217181161	931.772091156142	10.0844558563784	15.6709507811959	1.34602141466232	1.1203040395171	236536.6802	4744824.744
1046	10053	10053 2005	2005	626.515399223258	1206.62113260381	9.52437590281495	16.7981585462874	1.34602141466232	0.979855516617366	236536.6802	4744824.744
1047	10053	10053 2006	2006	682.244587808481	799.167048862875	10.4506300727532	17.5463883735739	1.34602141466232	1.11969314895848	236536.6802	4744824.744
1048	10053	10053 2007	2007	385.625598799643	1062.62584574975	9.42417348764938	18.5037011775672	1.34602141466232	1.16126574976921	236536.6802	4744824.744
1049	10053	10053 2008	2008	337.131173323575	905.46025357577	10.0924138463571	14.726614563472	1.34602141466232	0.946205341853837	236536.6802	4744824.744
1050	10053	10053 2009	2009	519.94986361936	1105.86739723382	8.64566421346704	15.6740100835886	1.34602141466232	1.1203040395171	236536.6802	4744824.744
1051	10053	10053 2010	2010	404.829716264012	1044.3612855695	9.28973981781187	15.6675394948773	1.34602141466232	1.1203040395171	236536.6802	4744824.744
1052	10053	10053 2011	2011	589.95516092357	1041.90566617288	9.93473575478877	15.6786795371109	1.34602141466232	1.1203040395171	236536.6802	4744824.744
1053	10053	10053 2012	2012	490.090356134312	993.423981610967	9.34329768453987	15.6730230446326	1.34602141466232	1.1203040395171	236536.6802	4744824.744
1054	10053	10053 2013	2013	231.251332893446	886.746837993059	8.78279509010126	15.6640173686884	1.34602141466232	1.1203040395171	236536.6802	4744824.744
1055	10053	10053 2014	2014	497.58055737439	946.067002897441	9.91523052826143	15.6729429004439	1.34602141466232	1.1203040395171	236536.6802	4744824.744
1056	10053	10053 2015	2015	672.748422112699	904.203589620052	10.3048242438465	15.4402471921847	1.34602141466232	0.96248236858534	236536.6802	4744824.744
1057	10053	10053 2016	2016	499.855327345393	741.027800190388	10.0969670521677	14.9843338084761	1.34602141466232	1.16267034814617	236536.6802	4744824.744
1058	10053	10053 2017	2017	573.210447317258	1233.65102726565	9.59221973033072	18.0860459091478	1.34602141466232	1.03461288637105	236536.6802	4744824.744
1059	10053	10053 2018	2018	457.822405377805	827.71144408401	9.03321201634582	16.1247230465438	1.34602141466232	1.16292113168825	236536.6802	4744824.744
1060	10053	10053 2019	2019	600.118937001839	1048.05912420369	9.73288332555963	15.326945387819	1.34602141466232	1.16184176850443	236536.6802	4744824.744
1061	10054	10054 2000	2000	730.005056251137	1241.11205180046	10.384572971429	16.8896120926784	1.4884936171987	1.27299404287855	236550.7147	4745086.188
1062	10054	10054 2001	2001	678.745607950774	1193.12308718731	9.80805634951895	17.1451099354743	1.4884936171987	1.39431631655138	236550.7147	4745086.188
1063	10054	10054 2002	2002	635.28266332692	987.225590336345	10.3657690304825	17.1195165051847	1.4884936171987	1.39431631655138	236550.7147	4745086.188
1064	10054	10054 2003	2003	775.932877520819	1108.82114494288	10.9258262707212	17.5542946660031	1.4884936171987	1.38018190382922	236550.7147	4745086.188
1065	10054	10054 2004	2004	530.353040087948	1092.74452350991	10.6287274493894	17.0894429631439	1.4884936171987	1.39431631655138	236550.7147	4745086.188
1066	10054	10054 2005	2005	708.464878189155	1367.59356495758	10.068647495826	18.3113522036795	1.4884936171987	1.25386779365164	236550.7147	4745086.188
1067	10054	10054 2006	2006	767.176537531147	960.139481216643	10.9949016657642	19.0425563799131	1.4884936171987	1.39370542599275	236550.7147	4745086.188
1068	10054	10054 2007	2007	482.532531176363	1223.59827810352	9.9684450806604	19.9315091251966	1.4884936171987	1.43527802680348	236550.7147	4745086.188
1069	10054	10054 2008	2008	440.847265067892	1066.43268592954	10.6366854393681	16.1155519300257	1.4884936171987	1.22021761888811	236550.7147	4745086.188
1070	10054	10054 2009	2009	613.112493793063	1266.83982958758	9.18993580647805	17.1231926524445	1.4884936171987	1.39431631655138	236550.7147	4745086.188
1071	10054	10054 2010	2010	509.363282534623	1205.33371792327	9.83401141082289	17.0518102486913	1.4884936171987	1.39431631655138	236550.7147	4745086.188
1072	10054	10054 2011	2011	674.912037342855	1202.87809852665	10.4790073477998	17.1747052475911	1.4884936171987	1.39431631655138	236550.7147	4745086.188
1073	10054	10054 2012	2012	584.987535882119	1154.39641396474	9.88756927755089	17.112303811194	1.4884936171987	1.39431631655138	236550.7147	4745086.188
1074	10054	10054 2013	2013	341.974424353704	1047.71927034683	9.32706668311228	17.0129547681607	1.4884936171987	1.39431631655138	236550.7147	4745086.188
1075	10054	10054 2014	2014	592.618576617531	1107.03943525121	10.4595021212724	17.1114196745113	1.4884936171987	1.39431631655138	236550.7147	4745086.188
1076	10054	10054 2015	2015	760.804921155561	1065.17602197382	10.8490958368576	16.9185784816667	1.4884936171987	1.23649464561961	236550.7147	4745086.188
1077	10054	10054 2016	2016	605.4646945524	902.000232544157	10.6412386451787	16.3624632744655	1.4884936171987	1.43668262518044	236550.7147	4745086.188
1078	10054	10054 2017	2017	657.202207376161	1394.62345961942	10.1364913233417	19.5875810565068	1.4884936171987	1.30862516340533	236550.7147	4745086.188
1079	10054	10054 2018	2018	559.577516949812	988.683876437779	9.57748360935684	17.5248548109167	1.4884936171987	1.43693340872252	236550.7147	4745086.188
1080	10054	10054 2019	2019	698.505240312591	1209.03155655745	10.2771549185706	16.7463082389646	1.4884936171987	1.43585404553871	236550.7147	4745086.188
1081	10055	10055 2000	2000	678.790455580733	951.655330427201	10.2501848086174	15.4826537550967	1.00175341758032	0.581344353580158	236621.3109	4746638.244
1082	10055	10055 2001	2001	629.025822716625	903.66636581406	9.67366818670737	15.7296183353456	1.00175341758032	0.702666627252988	236621.3109	4746638.244
1083	10055	10055 2002	2002	580.939552282861	697.768868963091	10.2313808676709	15.7304174964218	1.00175341758032	0.702666627252988	236621.3109	4746638.244
1084	10055	10055 2003	2003	728.037139155262	819.364423569624	10.7914381079096	16.1283903617704	1.00175341758032	0.688532214530824	236621.3109	4746638.244
1085	10055	10055 2004	2004	470.577293342479	803.287802136656	10.4943392865778	15.7313565500753	1.00175341758032	0.702666627252988	236621.3109	4746638.244
1086	10055	10055 2005	2005	667.501789520984	1078.13684358432	9.93425933301439	16.8458723648495	1.00175341758032	0.562218104353249	236621.3109	4746638.244
1087	10055	10055 2006	2006	722.831265530558	670.682759843389	10.8605135029526	17.5963839804215	1.00175341758032	0.702055736694359	236621.3109	4746638.244
1088	10055	10055 2007	2007	424.607381939218	934.141556730269	9.83405691784882	18.5628584417677	1.00175341758032	0.743628337505093	236621.3109	4746638.244
1089	10055	10055 2008	2008	375.200388712853	776.975964556284	10.5022972765566	14.7909812869919	1.00175341758032	0.52856792958972	236621.3109	4746638.244
1090	10055	10055 2009	2009	559.433460456246	977.383108214329	9.05554764366648	15.7303027078308	1.00175341758032	0.702666627252988	236621.3109	4746638.244
1091	10055	10055 2010	2010	442.789373211622	915.876996550014	9.69962324801131	15.7325316407232	1.00175341758032	0.702666627252988	236621.3109	4746638.244
1092	10055	10055 2011	2011	630.538497954347	913.421377153397	10.3446191849882	15.7286942145376	1.00175341758032	0.702666627252988	236621.3109	4746638.244
1093	10055	10055 2012	2012	529.341487564359	864.939692591481	9.75318111473931	15.7306427145432	1.00175341758032	0.702666627252988	236621.3109	4746638.244
1094	10055	10055 2013	2013	268.381465846567	758.262548973573	9.1926785203007	15.7337449125387	1.00175341758032	0.702666627252988	236621.3109	4746638.244
1095	10055	10055 2014	2014	536.812813408155	817.582713877955	10.3251139584609	15.7306703219258	1.00175341758032	0.702666627252988	236621.3109	4746638.244
1096	10055	10055 2015	2015	712.916345802173	775.719300600566	10.714707674046	15.4926332868585	1.00175341758032	0.544844956321223	236621.3109	4746638.244
1097	10055	10055 2016	2016	537.670804786063	612.543511170902	10.5068504823671	15.0501490135149	1.00175341758032	0.74503293588205	236621.3109	4746638.244
1098	10055	10055 2017	2017	613.923129839632	1105.16673824616	10.0021031605302	18.1353222084361	1.00175341758032	0.616975474106936	236621.3109	4746638.244
1099	10055	10055 2018	2018	496.154432542754	699.227155064524	9.44309544654526	16.1875894899435	1.00175341758032	0.745283719424129	236621.3109	4746638.244
1100	10055	10055 2019	2019	638.90245393376	919.5748351842	10.1427667557591	15.3872344690739	1.00175341758032	0.744204356240316	236621.3109	4746638.244
1101	10056	10056 2000	2000	672.775567289368	1129.9678228854	10.1581428334842	16.2018112909737	1.44909141004312	1.16546268335462	236682.8539	4747179.603
1102	10056	10056 2001	2001	622.997345194022	1081.97885827226	9.58162621157415	16.4488534463368	1.44909141004312	1.28678495702745	236682.8539	4747179.603
1103	10056	10056 2002	2002	574.953104994893	876.081361421293	10.1393388925377	16.4494126747641	1.44909141004312	1.28678495702745	236682.8539	4747179.603
1104	10056	10056 2003	2003	721.992079388398	997.676916027826	10.6993961327764	16.847720133708	1.44909141004312	1.27265054430528	236682.8539	4747179.603
1105	10056	10056 2004	2004	464.640233651797	981.600294594859	10.4022973114446	16.4500697957295	1.44909141004312	1.28678495702745	236682.8539	4747179.603
1106	10056	10056 2005	2005	661.393705665962	1256.44933604252	9.84221735788117	17.5655619143743	1.44909141004312	1.14633643412771	236682.8539	4747179.603
1107	10056	10056 2006	2006	716.75392879674	848.995252301591	10.7684715278194	18.3158980077705	1.44909141004312	1.28617406646882	236682.8539	4747179.603
1108	10056	10056 2007	2007	418.653498634823	1112.45404918847	9.7420149427156	19.2816677262434	1.44909141004312	1.32774666727955	236682.8539	4747179.603
1109	10056	10056 2008	2008	369.316702927712	955.288457014487	10.4102553014233	15.5093898438276	1.44909141004312	1.11268625936418	236682.8539	4747179.603
1110	10056	10056 2009	2009	553.440976098212	1155.69560067253	8.96350566853325	16.4493323492264	1.44909141004312	1.28678495702745	236682.8539	4747179.603
1111	10056	10056 2010	2010	436.914114998917	1094.18948900822	9.60758127287809	16.4508920881492	1.44909141004312	1.28678495702745	236682.8539	4747179.603
1112	10056	10056 2011	2011	624.461418196783	1091.7338696116	10.252577209855	16.448206774919	1.44909141004312	1.28678495702745	236682.8539	4747179.603
1113	10056	10056 2012	2012	523.366885160697	1043.25218504968	9.66113913960609	16.4495702755027	1.44909141004312	1.28678495702745	236682.8539	4747179.603
1114	10056	10056 2013	2013	262.5700171719	936.575041431775	9.10063654516748	16.4517410985798	1.44909141004312	1.28678495702745	236682.8539	4747179.603
1115	10056	10056 2014	2014	530.839662958054	995.895206336158	10.2330719833276	16.4495895943029	1.44909141004312	1.28678495702745	236682.8539	4747179.603
1116	10056	10056 2015	2015	706.871220917016	954.031793058768	10.6226656989128	16.2119634305286	1.44909141004312	1.12896328609568	236682.8539	4747179.603
1117	10056	10056 2016	2016	531.806637304661	790.856003629105	10.4148085072339	15.7684461486953	1.44909141004312	1.32915126565651	236682.8539	4747179.603
1118	10056	10056 2017	2017	607.836100428869	1283.47923070436	9.91006118539693	18.8548915671358	1.44909141004312	1.2010938038814	236682.8539	4747179.603
1119	10056	10056 2018	2018	490.250530467177	877.539647522727	9.35105347141204	16.9061134529423	1.44909141004312	1.32940204919859	236682.8539	4747179.603
1120	10056	10056 2019	2019	632.963821876108	1097.8873276424	10.0507247806258	16.1059566906993	1.44909141004312	1.32832268601478	236682.8539	4747179.603
1121	10057	10057 2000	2000	639.153927851219	1134.02622096491	10.0608605160138	15.626918427111	1.30384951039262	1.09122222452133	236829.0816	4747279.093
1122	10057	10057 2001	2001	589.498008837021	1086.03725635177	9.48434389410375	15.8732624064474	1.30384951039262	1.21254449819416	236829.0816	4747279.093
1123	10057	10057 2002	2002	541.075496526172	880.1397595008	10.0420565750673	15.8759810287138	1.30384951039262	1.21254449819416	236829.0816	4747279.093
1124	10057	10057 2003	2003	688.641983229736	1001.73531410733	10.602113815306	16.271277145301	1.30384951039262	1.198410085472	236829.0816	4747279.093
1125	10057	10057 2004	2004	430.318136807506	985.658692674365	10.3050149939742	15.8791755438724	1.30384951039262	1.21254449819416	236829.0816	4747279.093
1126	10057	10057 2005	2005	628.610826300723	1260.50773412203	9.74493504041077	16.9858809276821	1.30384951039262	1.07209597529443	236829.0816	4747279.093
1127	10057	10057 2006	2006	683.694325340667	853.053650381097	10.671189210349	17.7377967206606	1.30384951039262	1.21193360763553	236829.0816	4747279.093
1128	10057	10057 2007	2007	384.48281431394	1116.51244726798	9.6447326252452	18.7099091249931	1.30384951039262	1.25350620844627	236829.0816	4747279.093
1129	10057	10057 2008	2008	334.514240933547	959.346855093993	10.3129729839529	14.941237791337	1.30384951039262	1.0384458005309	236829.0816	4747279.093
1130	10057	10057 2009	2009	519.617701260084	1159.75399875204	8.86622335106286	15.8755905356973	1.30384951039262	1.21254449819416	236829.0816	4747279.093
1131	10057	10057 2010	2010	402.035804852828	1098.24788708772	9.51029895540769	15.8831730203457	1.30384951039262	1.21254449819416	236829.0816	4747279.093
1132	10057	10057 2011	2011	591.399501954426	1095.79226769111	10.1552948923846	15.8701186905176	1.30384951039262	1.21254449819416	236829.0816	4747279.093
1133	10057	10057 2012	2012	489.382672733219	1047.31058312919	9.56385682213569	15.8767471858979	1.30384951039262	1.21254449819416	236829.0816	4747279.093
1134	10057	10057 2013	2013	227.117421183472	940.633439511281	9.00335422769708	15.887300383241	1.30384951039262	1.21254449819416	236829.0816	4747279.093
1135	10057	10057 2014	2014	496.842382948534	999.953604415664	10.1357896658572	15.8768411019399	1.30384951039262	1.21254449819416	236829.0816	4747279.093
1136	10057	10057 2015	2015	673.521710822987	958.090191138274	10.5253833814424	15.6355170965291	1.30384951039262	1.0547228272624	236829.0816	4747279.093
1137	10057	10057 2016	2016	496.828510576845	794.914401708611	10.3175261897635	15.2012968911023	1.30384951039262	1.25491080682323	236829.0816	4747279.093
1138	10057	10057 2017	2017	574.863731065309	1287.53762878387	9.81277886792653	18.2762922978694	1.30384951039262	1.12685334504811	236829.0816	4747279.093
1139	10057	10057 2018	2018	455.630015086938	881.598045602233	9.25377115394164	16.3369227449839	1.30384951039262	1.25516159036531	236829.0816	4747279.093
1140	10057	10057 2019	2019	598.655876334542	1101.94572572191	9.95344246315545	15.5349816551022	1.30384951039262	1.25408222718149	236829.0816	4747279.093
1141	10058	10058 2000	2000	435.541523418795	822.018101823628	9.80238696269312	13.9365968866384	1.04209993440468	0.886227604208965	236827.6986	4748208.586
1142	10058	10058 2001	2001	383.167758156861	774.029137210487	9.22587034078308	14.1984558887876	1.04209993440468	1.00754987788179	236827.6986	4748208.586
1143	10058	10058 2002	2002	343.15129277312	568.131640359517	9.78358302174662	14.1531879812981	1.04209993440468	1.00754987788179	236827.6986	4748208.586
1144	10058	10058 2003	2003	478.995283697592	689.72719496605	10.3436402619853	14.6154028169211	1.04209993440468	0.99341546515963	236827.6986	4748208.586
1145	10058	10058 2004	2004	242.271452511563	673.650573533083	10.0465414406535	14.0999959588305	1.04209993440468	1.00754987788179	236827.6986	4748208.586
1146	10058	10058 2005	2005	406.359309136967	948.499614980748	9.48646148709009	15.4019621167519	1.04209993440468	0.867101354982056	236827.6986	4748208.586
1147	10058	10058 2006	2006	467.59223241767	541.045531239815	10.4127156570283	16.1187734745696	1.04209993440468	1.00693898732317	236827.6986	4748208.586
1148	10058	10058 2007	2007	193.071407275592	804.504328126695	9.38625907192452	16.9499373042427	1.04209993440468	1.0485115881339	236827.6986	4748208.586
1149	10058	10058 2008	2008	157.142337745915	647.338735952711	10.0544994306323	13.1011204425955	1.04209993440468	0.833451180218526	236827.6986	4748208.586
1150	10058	10058 2009	2009	320.486083493866	847.745879610756	8.60774979774218	14.1596900989193	1.04209993440468	1.00754987788179	236827.6986	4748208.586
1151	10058	10058 2010	2010	226.3494161524	786.239767946441	9.25182540208701	14.0334337896667	1.04209993440468	1.00754987788179	236827.6986	4748208.586
1152	10058	10058 2011	2011	375.348804282191	783.784148549824	9.89682133906391	14.2508020509028	1.04209993440468	1.00754987788179	236827.6986	4748208.586
1153	10058	10058 2012	2012	293.827445841443	735.302463987908	9.30538326881501	14.1404306619147	1.04209993440468	1.00754987788179	236827.6986	4748208.586
1154	10058	10058 2013	2013	64.1929400905635	628.625320369999	8.7448806743764	13.964708875569	1.04209993440468	1.00754987788179	236827.6986	4748208.586
1155	10058	10058 2014	2014	301.577546768786	687.945485274382	9.87731611253657	14.1388668614741	1.04209993440468	1.00754987788179	236827.6986	4748208.586
1156	10058	10058 2015	2015	463.861987632354	646.082071996992	10.2669098281217	13.9797171146501	1.04209993440468	0.849728206950029	236827.6986	4748208.586
1157	10058	10058 2016	2016	323.360268137027	482.906282567329	10.0590526364428	13.3388952113006	1.04209993440468	1.04991618651086	236827.6986	4748208.586
1158	10058	10058 2017	2017	356.823102753113	975.529509642588	9.55430531460586	16.6683353219222	1.04209993440468	0.921858724735743	236827.6986	4748208.586
1159	10058	10058 2018	2018	274.214853812067	569.589926460951	8.99529760062096	14.5198866288595	1.04209993440468	1.05016697005294	236827.6986	4748208.586
1160	10058	10058 2019	2019	410.294718644712	789.937606580626	9.69496890983477	13.7575972642822	1.04209993440468	1.04908760686912	236827.6986	4748208.586
1161	10059	10059 2000	2000	761.955327330337	1004.25554917939	10.2717799524522	16.9851246229011	1.65955649700361	1.01601356356824	236997.227	4746786.817
1162	10059	10059 2001	2001	712.625549865867	956.266584566246	9.69526333054212	17.2296067995001	1.65955649700361	1.13733583724107	236997.227	4746786.817
1163	10059	10059 2002	2002	663.194311923765	750.369087715277	10.2529760115057	17.2380838053371	1.65955649700361	1.13733583724107	236997.227	4746786.817
1164	10059	10059 2003	2003	812.167498120821	871.964642321809	10.8130332517443	17.6253496756401	1.65955649700361	1.1232014245189	236997.227	4746786.817
1165	10059	10059 2004	2004	551.251649870246	855.888020888842	10.5159344304126	17.2480447050109	1.65955649700361	1.13733583724107	236997.227	4746786.817
1166	10059	10059 2005	2005	753.648919307601	1130.73706233651	9.95585447684914	18.3313187959272	1.65955649700361	0.996887314341328	236997.227	4746786.817
1167	10059	10059 2006	2006	807.994487438653	723.282978595575	10.8821086467874	19.0874471211249	1.65955649700361	1.13672494668244	236997.227	4746786.817
1168	10059	10059 2007	2007	505.820094105769	986.741775482455	9.85565206168357	20.0764733544166	1.65955649700361	1.17829754749317	236997.227	4746786.817
1169	10059	10059 2008	2008	454.16678026329	829.57618330847	10.5238924203913	16.3174194841194	1.65955649700361	0.963237139577799	236997.227	4746786.817
1170	10059	10059 2009	2009	641.881406339257	1029.98332696652	9.07714278750122	17.2368661990442	1.65955649700361	1.13733583724107	236997.227	4746786.817
1171	10059	10059 2010	2010	521.486082444106	968.4772153022	9.72121839184606	17.2605093389607	1.65955649700361	1.13733583724107	236997.227	4746786.817
1172	10059	10059 2011	2011	715.693496622321	966.021595905583	10.366214328823	17.2198042982048	1.65955649700361	1.13733583724107	236997.227	4746786.817
1173	10059	10059 2012	2012	611.217210907459	917.539911343667	9.77477625857406	17.2404727797094	1.65955649700361	1.13733583724107	236997.227	4746786.817
1174	10059	10059 2013	2013	345.036269861848	810.862767725758	9.21427366413545	17.2733789750951	1.65955649700361	1.13733583724107	236997.227	4746786.817
1175	10059	10059 2014	2014	618.642074237331	870.182932630141	10.3467091022956	17.2407656217292	1.65955649700361	1.13733583724107	236997.227	4746786.817
1176	10059	10059 2015	2015	797.04878855309	828.319519352752	10.7363028178807	16.989580705288	1.65955649700361	0.979514166309302	236997.227	4746786.817
1177	10059	10059 2016	2016	616.01261061685	665.143729923088	10.5284456262019	16.580152703612	1.65955649700361	1.17970214587013	236997.227	4746786.817
1178	10059	10059 2017	2017	699.39651741	1157.76695699835	10.0236983043649	19.6246147459165	1.65955649700361	1.05164468409502	236997.227	4746786.817
1179	10059	10059 2018	2018	575.767745387149	751.82737381671	9.46469059038001	17.7103346898523	1.65955649700361	1.17995292941221	236997.227	4746786.817
1180	10059	10059 2019	2019	719.627126204549	972.175053936386	10.1643618995938	16.903635392934	1.65955649700361	1.1788735662284	236997.227	4746786.817
1181	10060	10060 2000	2000	536.659309054736	990.882042081112	10.107196705896	14.56525112013	1.18781683438551	1.01718977149663	237042.6968	4748619.427
1182	10060	10060 2001	2001	486.1472684725	942.893077467971	9.53068008398599	14.8164823316525	1.18781683438551	1.13851204516946	237042.6968	4748619.427
1183	10060	10060 2002	2002	440.37266094369	736.995580617002	10.0883927649495	14.8040851970457	1.18781683438551	1.13851204516946	237042.6968	4748619.427
1184	10060	10060 2003	2003	584.246561476841	858.591135223534	10.6484500051882	15.2204607101293	1.18781683438551	1.12437763244729	237042.6968	4748619.427
1185	10060	10060 2004	2004	332.726719854014	842.514513790567	10.3513511838565	14.7895179528521	1.18781683438551	1.13851204516946	237042.6968	4748619.427
1186	10060	10060 2005	2005	520.24488699387	1117.36355523823	9.791271230293	15.957730480507	1.18781683438551	0.998063522269719	237042.6968	4748619.427
1187	10060	10060 2006	2006	577.265454669653	709.9094714973	10.7175254002312	16.6985883764098	1.18781683438551	1.13790115461083	237042.6968	4748619.427
1188	10060	10060 2007	2007	285.831509696591	973.36826838418	9.69106881512744	17.6263019797246	1.18781683438551	1.17947375542156	237042.6968	4748619.427
1189	10060	10060 2008	2008	240.285380029173	816.202676210195	10.3593091738352	13.8323848047513	1.18781683438551	0.96441334750619	237042.6968	4748619.427
1190	10060	10060 2009	2009	418.534530263455	1016.60981986824	8.91255954094509	14.8058658763802	1.18781683438551	1.13851204516946	237042.6968	4748619.427
1191	10060	10060 2010	2010	308.337881011923	955.103708203925	9.55663514528993	14.7712891409497	1.18781683438551	1.13851204516946	237042.6968	4748619.427
1192	10060	10060 2011	2011	484.986820787402	952.648088807308	10.2016310822668	14.8308179273068	1.18781683438551	1.13851204516946	237042.6968	4748619.427
1193	10060	10060 2012	2012	389.426064862039	904.166404245392	9.61019301201792	14.8005914591111	1.18781683438551	1.13851204516946	237042.6968	4748619.427
1194	10060	10060 2013	2013	137.439498238936	797.489260627483	9.04969041757931	14.7524680365922	1.18781683438551	1.13851204516946	237042.6968	4748619.427
1195	10060	10060 2014	2014	396.977248151643	856.809425531866	10.1821258557395	14.8001631944611	1.18781683438551	1.13851204516946	237042.6968	4748619.427
1196	10060	10060 2015	2015	569.122186617667	814.946012254477	10.5717195713246	14.5847240805051	1.18781683438551	0.980690374237693	237042.6968	4748619.427
1197	10060	10060 2016	2016	403.829302808032	651.770222824813	10.3638623796457	14.0854243402327	1.18781683438551	1.18087835379852	237042.6968	4748619.427
1198	10060	10060 2017	2017	467.824221746697	1144.39344990007	9.85911505780877	17.2405698287139	1.18781683438551	1.05282089202341	237042.6968	4748619.427
1199	10060	10060 2018	2018	360.127527885083	738.453866718435	9.30010734382387	15.2353403466726	1.18781683438551	1.1811291373406	237042.6968	4748619.427
1200	10060	10060 2019	2019	500.965400261976	958.801546838111	9.99977865303768	14.4458895502618	1.18781683438551	1.18004977415679	237042.6968	4748619.427
1201	10061	10061 2000	2000	551.05069565843	1078.10767295104	10.0229672403462	14.9518431078778	1.08231351302076	1.02894535640637	237706.0285	4747933.953
1202	10061	10061 2001	2001	499.016661177463	1030.1187083379	9.44645061843619	15.2117627321754	1.08231351302076	1.1502676300792	237706.0285	4747933.953
1203	10061	10061 2002	2002	457.949439927834	824.221211486932	10.0041632993997	15.1724931409054	1.08231351302076	1.1502676300792	237706.0285	4747933.953
1204	10061	10061 2003	2003	595.258742824692	945.816766093465	10.5642205396384	15.6263431366489	1.08231351302076	1.13613321735703	237706.0285	4747933.953
1205	10061	10061 2004	2004	355.834909734138	929.740144660498	10.2671217183067	15.126349435641	1.08231351302076	1.1502676300792	237706.0285	4747933.953
1206	10061	10061 2005	2005	524.198370468018	1204.58918610816	9.70704176474321	16.4039079967985	1.08231351302076	1.00981910717946	237706.0285	4747933.953
1207	10061	10061 2006	2006	584.662615718627	797.13510236723	10.6332959346814	17.1251074090113	1.08231351302076	1.14965673952057	237706.0285	4747933.953
1208	10061	10061 2007	2007	307.055454840967	1060.59389925411	9.60683934957764	17.9738898105168	1.08231351302076	1.1912293403313	237706.0285	4747933.953
1209	10061	10061 2008	2008	269.371447329951	903.428307080126	10.2750797082854	14.1350911398685	1.08231351302076	0.97616893241593	237706.0285	4747933.953
1210	10061	10061 2009	2009	435.435157400225	1103.83545073817	8.8283300753953	15.1781336821969	1.08231351302076	1.1502676300792	237706.0285	4747933.953
1211	10061	10061 2010	2010	338.367836425535	1042.32933907386	9.47240567974013	15.0686072221819	1.08231351302076	1.1502676300792	237706.0285	4747933.953
1212	10061	10061 2011	2011	492.412763176802	1039.87371967724	10.117401616717	15.2571726595349	1.08231351302076	1.1502676300792	237706.0285	4747933.953
1213	10061	10061 2012	2012	408.329470888497	991.392035115323	9.52596354646813	15.1614262560929	1.08231351302076	1.1502676300792	237706.0285	4747933.953
1214	10061	10061 2013	2013	174.616121912759	884.714891497414	8.96546095202952	15.0089888427083	1.08231351302076	1.1502676300792	237706.0285	4747933.953
1215	10061	10061 2014	2014	416.043272976836	944.035056401797	10.0978963901897	15.1600696702127	1.08231351302076	1.1502676300792	237706.0285	4747933.953
1216	10061	10061 2015	2015	580.127074716765	902.171643124407	10.4874901057748	14.9906481410653	1.08231351302076	0.992445959147432	237706.0285	4747933.953
1217	10061	10061 2016	2016	435.101420127586	738.995853694744	10.2796329140959	14.3756514499561	1.08231351302076	1.19263393870826	237706.0285	4747933.953
1218	10061	10061 2017	2017	474.135802977719	1231.61908077	9.77488559225897	17.6732859725959	1.08231351302076	1.06457647693315	237706.0285	4747933.953
1219	10061	10061 2018	2018	386.949370657008	825.679497588366	9.21587787827408	15.5509721720553	1.08231351302076	1.19288472225034	237706.0285	4747933.953
1220	10061	10061 2019	2019	523.897485041523	1046.02717770804	9.91554918748789	14.783726341815	1.08231351302076	1.19180535906653	237706.0285	4747933.953
1221	10062	10062 2000	2000	832.954788062942	1292.4462419048	10.7748730540002	16.9793596630809	1.26838878451514	1.00161832588815	237906.3094	4750292.701
1222	10062	10062 2001	2001	784.073455229348	1244.45727729165	10.1983564320902	17.2212818609157	1.26838878451514	1.12294059956098	237906.3094	4750292.701
1223	10062	10062 2002	2002	733.255219544273	1038.55978044068	10.7560691130537	17.2376766441625	1.26838878451514	1.12294059956098	237906.3094	4750292.701
1224	10062	10062 2003	2003	884.162617544879	1160.15533504722	11.3161263532924	17.6139009258246	1.26838878451514	1.10880618683882	237906.3094	4750292.701
1225	10062	10062 2004	2004	619.682766780331	1144.07871361425	11.0190275319606	17.2569413225446	1.26838878451514	1.12294059956098	237906.3094	4750292.701
1226	10062	10062 2005	2005	827.723833640875	1418.92775506192	10.4589475783972	18.3079973857325	1.26838878451514	0.982492076661241	237906.3094	4750292.701
1227	10062	10062 2006	2006	881.054746772202	1011.47367132098	11.3852017483354	19.0699179427318	1.26838878451514	1.12232970900235	237906.3094	4750292.701
1228	10062	10062 2007	2007	574.806390268352	1274.93246820786	10.3587451632316	20.0822006908422	1.26838878451514	1.16390230981309	237906.3094	4750292.701
1229	10062	10062 2008	2008	520.836558290504	1117.76687603388	11.0269855219394	16.3363708326635	1.26838878451514	0.948841901897712	237906.3094	4750292.701
1230	10062	10062 2009	2009	712.141537271937	1318.17401969192	9.58023588904928	17.2353217571144	1.26838878451514	1.12294059956098	237906.3094	4750292.701
1231	10062	10062 2010	2010	587.877750580932	1256.66790802761	10.2243114933941	17.2810482980245	1.26838878451514	1.12294059956098	237906.3094	4750292.701
1232	10062	10062 2011	2011	788.745275739494	1254.21228863099	10.869307430371	17.2023235297431	1.26838878451514	1.12294059956098	237906.3094	4750292.701
1233	10062	10062 2012	2012	680.887237345857	1205.73060406908	10.2778693601221	17.2422969921684	1.26838878451514	1.12294059956098	237906.3094	4750292.701
1234	10062	10062 2013	2013	409.322223243433	1099.05346045117	9.71736676568351	17.3059385598628	1.26838878451514	1.12294059956098	237906.3094	4750292.701
1235	10062	10062 2014	2014	688.264186208244	1158.37362535555	10.8498022038437	17.2428633574079	1.26838878451514	1.12294059956098	237906.3094	4750292.701
1236	10062	10062 2015	2015	869.046056880799	1116.51021207816	11.2393959194288	16.9781196882999	1.26838878451514	0.965118928629215	237906.3094	4750292.701
1237	10062	10062 2016	2016	682.038284620675	953.334422648496	11.0315387277499	16.6027809667811	1.26838878451514	1.16530690819004	237906.3094	4750292.701
1238	10062	10062 2017	2017	772.776635082767	1445.95764972376	10.526791405913	19.6052596329496	1.26838878451514	1.03724944641493	237906.3094	4750292.701
1239	10062	10062 2018	2018	643.104660998757	1040.01806654212	9.96778369192807	17.7254776350146	1.26838878451514	1.16555769173212	237906.3094	4750292.701
1240	10062	10062 2019	2019	788.110131224626	1260.36574666179	10.6674550011419	16.9122358034211	1.26838878451514	1.16447832854831	237906.3094	4750292.701
1241	10063	10063 2000	2000	547.927995480701	1101.36503070183	9.72422850344779	14.429093645067	1.18353324058158	1.0597495643636	237927.2647	4749824.826
1242	10063	10063 2001	2001	497.959524148013	1053.37606608869	9.14771188153775	14.6772218520269	1.18353324058158	1.18107183803643	237927.2647	4749824.826
1243	10063	10063 2002	2002	450.503707233781	847.478569237719	9.70542456250129	14.6744220233713	1.18353324058158	1.18107183803643	237927.2647	4749824.826
1244	10063	10063 2003	2003	596.72210692275	969.074123844252	10.26548180274	15.0774137926477	1.18353324058158	1.16693742531427	237927.2647	4749824.826
1245	10063	10063 2004	2004	340.882262252683	952.997502411284	9.96838298140821	14.6711320867029	1.18353324058158	1.18107183803643	237927.2647	4749824.826
1246	10063	10063 2005	2005	535.241395966101	1227.84654385895	9.40830302784476	15.8002924595355	1.18353324058158	1.04062331513669	237927.2647	4749824.826
1247	10063	10063 2006	2006	591.032078793732	820.392460118017	10.334557197783	16.5481712424705	1.18353324058158	1.1804609474778	237927.2647	4749824.826
1248	10063	10063 2007	2007	294.659996643741	1083.8512570049	9.30810061267919	17.5040745607172	1.18353324058158	1.22203354828854	237927.2647	4749824.826
1249	10063	10063 2008	2008	246.30596620618	926.685664830912	9.97634097138693	13.726186491342	1.18353324058158	1.00697314037316	237927.2647	4749824.826
1250	10063	10063 2009	2009	428.907059356179	1127.09280848896	8.52959133849685	14.6748241805782	1.18353324058158	1.18107183803643	237927.2647	4749824.826
1251	10063	10063 2010	2010	314.021364291489	1065.58669682464	9.17366694284168	14.667015203928	1.18353324058158	1.18107183803643	237927.2647	4749824.826
1252	10063	10063 2011	2011	498.743165861329	1063.13107742803	9.81866287981858	14.6804594720722	1.18353324058158	1.18107183803643	237927.2647	4749824.826
1253	10063	10063 2012	2012	399.083315779875	1014.64939286611	9.22722480956968	14.6736329807502	1.18353324058158	1.18107183803643	237927.2647	4749824.826
1254	10063	10063 2013	2013	140.570599996998	907.972249248201	8.66672221513107	14.6627645549691	1.18353324058158	1.18107183803643	237927.2647	4749824.826
1255	10063	10063 2014	2014	406.576420927074	967.292414152583	9.79915765329124	14.6735362593967	1.18353324058158	1.18107183803643	237927.2647	4749824.826
1256	10063	10063 2015	2015	581.600336795274	925.429000875194	10.1887513688764	14.4416622937234	1.18353324058158	1.02325016710467	237927.2647	4749824.826
1257	10063	10063 2016	2016	409.069156835476	762.25321144553	9.98089417719748	13.9836828930355	1.18353324058158	1.22343814666549	237927.2647	4749824.826
1258	10063	10063 2017	2017	481.978552948617	1254.87643852079	9.47614685536053	17.0879394407458	1.18353324058158	1.09538068489038	237927.2647	4749824.826
1259	10063	10063 2018	2018	366.956765679538	848.936855339152	8.91713914137563	15.1245257867399	1.18353324058158	1.22368893020757	237927.2647	4749824.826
1260	10063	10063 2019	2019	509.183837339422	1069.28453545883	9.61681045058944	14.3271446452682	1.18353324058158	1.22260956702376	237927.2647	4749824.826
1261	10064	10064 2000	2000	498.332170563269	1011.56483801422	9.7137271758012	14.9922271186398	1.26454450512221	1.17940558666477	238076.717	4743469.835
1262	10064	10064 2001	2001	445.278943739401	963.575873401079	9.13721055389115	15.2579648764921	1.26454450512221	1.3007278603376	238076.717	4743469.835
1263	10064	10064 2002	2002	407.363990087437	757.67837655011	9.6949232348547	15.2007003365636	1.26454450512221	1.3007278603376	238076.717	4743469.835
1264	10064	10064 2003	2003	540.277357067136	879.273931156643	10.2549804750934	15.6796448519456	1.26454450512221	1.28659344761543	238076.717	4743469.835
1265	10064	10064 2004	2004	308.953529690158	863.197309723675	9.95788165376162	15.1334116796895	1.26454450512221	1.3007278603376	238076.717	4743469.835
1266	10064	10064 2005	2005	464.490178098607	1138.04635117134	9.39780170019817	16.4841930311389	1.26454450512221	1.16027933743786	238076.717	4743469.835
1267	10064	10064 2006	2006	527.260457439501	730.592267430408	10.3240558701364	17.1922282801664	1.26454450512221	1.30011696977897	238076.717	4743469.835
1268	10064	10064 2007	2007	258.912303768584	994.051064317288	9.2975992850326	17.9881549661745	1.26454450512221	1.3416895705897	238076.717	4743469.835
1269	10064	10064 2008	2008	226.493110201587	836.885472143303	9.96583964374034	14.1193017225296	1.26454450512221	1.12662916267433	238076.717	4743469.835
1270	10064	10064 2009	2009	384.396927304891	1037.29261580135	8.51909001085026	15.2089256068443	1.26454450512221	1.3007278603376	238076.717	4743469.835
1271	10064	10064 2010	2010	296.121567229873	975.786504137033	9.16316561519509	15.0492095991164	1.26454450512221	1.3007278603376	238076.717	4743469.835
1272	10064	10064 2011	2011	435.029878116712	973.330884740416	9.80816155217199	15.3241835081185	1.26454450512221	1.3007278603376	238076.717	4743469.835
1273	10064	10064 2012	2012	358.632387371079	924.8492001785	9.21672348192309	15.1845621480383	1.26454450512221	1.3007278603376	238076.717	4743469.835
1274	10064	10064 2013	2013	137.155568069916	818.172056560592	8.65622088748448	14.9622716157704	1.26454450512221	1.3007278603376	238076.717	4743469.835
1275	10064	10064 2014	2014	366.455085976429	877.492221464974	9.78865632564465	15.1825839184772	1.26454450512221	1.3007278603376	238076.717	4743469.835
1276	10064	10064 2015	2015	525.140805087275	835.628808187585	10.1782500412298	15.0439777362998	1.26454450512221	1.14290618940583	238076.717	4743469.835
1277	10064	10064 2016	2016	393.686955779652	672.453018757922	9.97039284955089	14.3515054084696	1.26454450512221	1.34309416896666	238076.717	4743469.835
1278	10064	10064 2017	2017	416.006693927644	1165.07624583318	9.46564552771394	17.7445566950549	1.26454450512221	1.21503670719155	238076.717	4743469.835
1279	10064	10064 2018	2018	342.554811745929	759.136662651543	8.90663781372904	15.5438382169478	1.26454450512221	1.34334495250874	238076.717	4743469.835
1280	10064	10064 2019	2019	476.898177474835	979.484342771219	9.60630912294285	14.7914617836967	1.26454450512221	1.34226558932493	238076.717	4743469.835
1281	10065	10065 2000	2000	575.190620548332	1192.67556102217	10.2915509320461	14.4017743341942	0.828597764943994	0.912713935075525	238232.9115	4747479.542
1282	10065	10065 2001	2001	525.548290765372	1144.68659640903	9.71503431013609	14.6480407384166	0.828597764943994	1.03403620874835	238232.9115	4747479.542
1283	10065	10065 2002	2002	477.083748219888	938.789099558059	10.2727469910996	14.6509992933317	0.828597764943994	1.03403620874835	238232.9115	4747479.542
1284	10065	10065 2003	2003	624.708847402348	1060.38465416459	10.8328042313383	15.0459608163238	0.828597764943994	1.01990179602619	238232.9115	4747479.542
1285	10065	10065 2004	2004	366.277000903936	1044.30803273162	10.5357054100066	14.6544757411784	0.828597764943994	1.03403620874835	238232.9115	4747479.542
1286	10065	10065 2005	2005	564.740714561492	1319.15707417929	9.97562545644311	15.7602048211176	0.828597764943994	0.893587685848616	238232.9115	4747479.542
1287	10065	10065 2006	2006	619.793466480232	911.702990438357	10.9018796263813	16.5122961362719	0.828597764943994	1.03342531818973	238232.9115	4747479.542
1288	10065	10065 2007	2007	320.458502024083	1175.16178732524	9.87542304127754	17.4851132834777	0.828597764943994	1.07499791900046	238232.9115	4747479.542
1289	10065	10065 2008	2008	270.419731124436	1017.99619515125	10.5436633999853	13.7168426774615	0.828597764943994	0.859937511085086	238232.9115	4747479.542
1290	10065	10065 2009	2009	455.631990023865	1218.4033388093	9.09691376709519	14.6505743372621	0.828597764943994	1.03403620874835	238232.9115	4747479.542
1291	10065	10065 2010	2010	337.932867471281	1156.89722714498	9.74098937144003	14.65882601588	0.828597764943994	1.03403620874835	238232.9115	4747479.542
1292	10065	10065 2011	2011	527.498386117737	1154.44160774837	10.3859853084169	14.6446195730965	0.828597764943994	1.03403620874835	238232.9115	4747479.542
1293	10065	10065 2012	2012	425.379079542628	1105.95992318645	9.79454723816803	14.6518330678987	0.828597764943994	1.03403620874835	238232.9115	4747479.542
1294	10065	10065 2013	2013	162.950674263888	999.282779568541	9.23404464372942	14.6633176401602	0.828597764943994	1.03403620874835	238232.9115	4747479.542
1295	10065	10065 2014	2014	432.837337804384	1058.60294447292	10.3664800818896	14.6519352725231	0.828597764943994	1.03403620874835	238232.9115	4747479.542
1296	10065	10065 2015	2015	609.588640113891	1016.73953119553	10.7560737974747	14.4102003958193	0.828597764943994	0.876214537816589	238232.9115	4747479.542
1297	10065	10065 2016	2016	432.714482463995	853.563741765871	10.5482166057958	13.9770131988822	0.828597764943994	1.07640251737742	238232.9115	4747479.542
1298	10065	10065 2017	2017	510.972564881821	1346.18696884113	10.0434692839589	17.05073638213	0.828597764943994	0.948345055602303	238232.9115	4747479.542
1299	10065	10065 2018	2018	391.555721568263	940.247385659493	9.48446156997398	15.1124122249454	0.828597764943994	1.0766533009195	238232.9115	4747479.542
1300	10065	10065 2019	2019	534.616312797942	1160.59506577917	10.1841328791878	14.3102728764371	0.828597764943994	1.07557393773568	238232.9115	4747479.542
1301	10066	10066 2000	2000	688.91890734976	1150.92900039875	10.5565520551082	15.7355060586234	0.823730232723623	0.714667736975215	238254.2698	4748384.375
1302	10066	10066 2001	2001	637.863297517978	1102.9400357856	9.98003543319816	15.9898402747084	0.823730232723623	0.835990010648044	238254.2698	4748384.375
1303	10066	10066 2002	2002	593.769899374589	897.042538934635	10.5377481141617	15.9678458341505	0.823730232723623	0.835990010648044	238254.2698	4748384.375
1304	10066	10066 2003	2003	735.299300751921	1018.63809354117	11.0978053544004	16.3976050910412	0.823730232723623	0.82185559792588	238254.2698	4748384.375
1305	10066	10066 2004	2004	488.099462176335	1002.5614721082	10.8007065330686	15.9420012824316	0.823730232723623	0.835990010648044	238254.2698	4748384.375
1306	10066	10066 2005	2005	668.776662742628	1277.41051355587	10.2406265795052	17.1492659649089	0.823730232723623	0.695541487748306	238254.2698	4748384.375
1307	10066	10066 2006	2006	727.027115266563	869.956429814933	11.1668807494434	17.8831029737795	0.823730232723623	0.835379120089416	238254.2698	4748384.375
1308	10066	10066 2007	2007	440.53130747043	1133.41522670181	10.1404241643396	18.7826268621624	0.823730232723623	0.876951720900149	238254.2698	4748384.375
1309	10066	10066 2008	2008	397.793078573156	976.249634527829	10.8086645230473	14.9726805815909	0.823730232723623	0.661891312984776	238254.2698	4748384.375
1310	10066	10066 2009	2009	571.69028589172	1176.65677818587	9.36191489015726	15.9710050356124	0.823730232723623	0.835990010648044	238254.2698	4748384.375
1311	10066	10066 2010	2010	466.182682453347	1115.15066652156	10.0059904945021	15.9096605414018	0.823730232723623	0.835990010648044	238254.2698	4748384.375
1312	10066	10066 2011	2011	634.758760434464	1112.69504712494	10.650986431479	16.0152738459717	0.823730232723623	0.835990010648044	238254.2698	4748384.375
1313	10066	10066 2012	2012	543.297098665194	1064.21336256303	10.0595483612301	15.9616474009023	0.823730232723623	0.835990010648044	238254.2698	4748384.375
1314	10066	10066 2013	2013	297.836681201864	957.536218945117	9.49904576679148	15.8762689816457	0.823730232723623	0.835990010648044	238254.2698	4748384.375
1315	10066	10066 2014	2014	550.906360097203	1016.8563838495	10.6314812049516	15.9608875929558	0.823730232723623	0.835990010648044	238254.2698	4748384.375
1316	10066	10066 2015	2015	720.17232116105	974.99297057211	11.0210749205368	15.7618833307172	0.823730232723623	0.678168339716279	238254.2698	4748384.375
1317	10066	10066 2016	2016	562.117733501578	811.817181142447	10.8132177288579	15.2212632508602	0.823730232723623	0.878356319277106	238254.2698	4748384.375
1318	10066	10066 2017	2017	617.198175265767	1304.44040821771	10.3084704070209	18.4272976801124	0.823730232723623	0.750298857501993	238254.2698	4748384.375
1319	10066	10066 2018	2018	516.826574811618	898.500825036069	9.74946269303604	16.3802523700356	0.823730232723623	0.878607102819186	238254.2698	4748384.375
1320	10066	10066 2019	2019	656.275247905519	1118.84850515574	10.4491340022499	15.5987319186857	0.823730232723623	0.877527739635373	238254.2698	4748384.375
1321	10067	10067 2000	2000	679.812971615938	1149.27552941	10.4388722079739	15.8926613165365	1.19039360150722	1.01413033509849	238447.2614	4750039.954
1322	10067	10067 2001	2001	629.21939564627	1101.28656479686	9.86235558606382	16.1443579787433	1.19039360150722	1.13545260877132	238447.2614	4750039.954
1323	10067	10067 2002	2002	583.696969525274	895.389067945892	10.4200682670274	16.1305212482439	1.19039360150722	1.13545260877132	238447.2614	4750039.954
1324	10067	10067 2003	2003	727.219195185051	1016.98462255242	10.980125507266	16.5489043228985	1.19039360150722	1.12131819604916	238447.2614	4750039.954
1325	10067	10067 2004	2004	476.347354019311	1000.90800111946	10.6830266859343	16.1142624079215	1.19039360150722	1.13545260877132	238447.2614	4750039.954
1326	10067	10067 2005	2005	662.839376173132	1275.75704256712	10.1229467323708	17.2883327587997	1.19039360150722	0.995004085871585	238447.2614	4750039.954
1327	10067	10067 2006	2006	720.044426576138	868.30295882619	11.0492009023091	18.0281375216477	1.19039360150722	1.13484171821269	238447.2614	4750039.954
1328	10067	10067 2007	2007	429.351202179615	1131.76175571307	10.0227443172053	18.9516226677227	1.19039360150722	1.17641431902343	238447.2614	4750039.954
1329	10067	10067 2008	2008	384.226257627719	974.596163539085	10.690984675913	15.1553011269097	1.19039360150722	0.961353911108055	238447.2614	4750039.954
1330	10067	10067 2009	2009	561.822616424643	1175.00330719713	9.24423504302292	16.1325087058974	1.19039360150722	1.13545260877132	238447.2614	4750039.954
1331	10067	10067 2010	2010	452.329324045085	1113.49719553282	9.88831064736776	16.09391680665	1.19039360150722	1.13545260877132	238447.2614	4750039.954
1332	10067	10067 2011	2011	627.767334551409	1111.0415761362	10.5333065843447	16.160358270739	1.19039360150722	1.13545260877132	238447.2614	4750039.954
1333	10067	10067 2012	2012	532.821442749461	1062.55989157428	9.94186851409576	16.1266218060122	1.19039360150722	1.13545260877132	238447.2614	4750039.954
1334	10067	10067 2013	2013	281.813798500324	955.882747956374	9.38136591965715	16.0729101339827	1.19039360150722	1.13545260877132	238447.2614	4750039.954
1335	10067	10067 2014	2014	540.381337760426	1015.20291286076	10.5138013578173	16.1261438098677	1.19039360150722	1.13545260877132	238447.2614	4750039.954
1336	10067	10067 2015	2015	712.094429616123	973.339499583367	10.9033950734024	15.9131699236694	1.19039360150722	0.977630937839558	238447.2614	4750039.954
1337	10067	10067 2016	2016	547.887290229012	810.163710153704	10.6955378817236	15.4076721324593	1.19039360150722	1.17781891740038	238447.2614	4750039.954
1338	10067	10067 2017	2017	610.545037591506	1302.78693722896	10.1907905598866	18.5704509620561	1.19039360150722	1.04976145562527	238447.2614	4750039.954
1339	10067	10067 2018	2018	503.947107741012	896.847354047325	9.63178284590171	16.5589491058095	1.19039360150722	1.17806970094246	238447.2614	4750039.954
1340	10067	10067 2019	2019	644.576600225456	1117.195034167	10.3314541551155	15.7706878611578	1.19039360150722	1.17699033775865	238447.2614	4750039.954
1341	10068	10068 2000	2000	932.252064481267	1363.37744587882	11.5682773724221	16.7771801950245	1.0636787642906	0.804330502634082	238503.7788	4752254.55
1342	10068	10068 2001	2001	887.01264561964	1315.38848126568	10.9917607505121	16.9983122622903	1.0636787642906	0.925652776306912	238503.7788	4752254.55
1343	10068	10068 2002	2002	824.93030705224	1109.49098441471	11.5494734314756	17.07900899541	1.0636787642906	0.925652776306912	238503.7788	4752254.55
1344	10068	10068 2003	2003	991.54584939683	1231.08653902124	12.1095306717143	17.3655621935641	1.0636787642906	0.911518363584748	238503.7788	4752254.55
1345	10068	10068 2004	2004	698.121978215772	1215.00991758827	11.8124318503825	17.1738316342111	1.0636787642906	0.925652776306912	238503.7788	4752254.55
1346	10068	10068 2005	2005	951.997521119186	1489.85895903594	11.2523518968191	17.9632382600894	1.0636787642906	0.785204253407173	238503.7788	4752254.55
1347	10068	10068 2006	2006	997.088205767895	1082.40487529501	12.1786060667573	18.772198760204	1.0636787642906	0.925041885748283	238503.7788	4752254.55
1348	10068	10068 2007	2007	657.754330178617	1345.86367218189	11.1521494816535	19.9733525983582	1.0636787642906	0.966614486559017	238503.7788	4752254.55
1349	10068	10068 2008	2008	584.971563040809	1188.6980800079	11.8203898403613	16.3349177476875	1.0636787642906	0.751554078643644	238503.7788	4752254.55
1350	10068	10068 2009	2009	805.434559557547	1389.10522366595	10.3736402074712	17.0674180101073	1.0636787642906	0.925652776306912	238503.7788	4752254.55
1351	10068	10068 2010	2010	649.754165918383	1327.59911200163	11.017715811816	17.2924885348448	1.0636787642906	0.925652776306912	238503.7788	4752254.55
1352	10068	10068 2011	2011	904.709865099166	1325.14349260501	11.6627117487929	16.9049974945374	1.0636787642906	0.925652776306912	238503.7788	4752254.55
1353	10068	10068 2012	2012	769.387895859713	1276.6618080431	11.071273678544	17.1017508020164	1.0636787642906	0.925652776306912	238503.7788	4752254.55
1354	10068	10068 2013	2013	454.097682386809	1169.98466442519	10.5107710841054	17.4150008478537	1.0636787642906	0.925652776306912	238503.7788	4752254.55
1355	10068	10068 2014	2014	776.375721167984	1229.30482932957	11.6432065222656	17.1045385073424	1.0636787642906	0.925652776306912	238503.7788	4752254.55
1356	10068	10068 2015	2015	976.446740435125	1187.44141605218	12.0328002378507	16.7296813317282	1.0636787642906	0.767831105375147	238503.7788	4752254.55
1357	10068	10068 2016	2016	740.942383968909	1024.26562662252	11.8249430461718	16.6311888854258	1.0636787642906	0.968019084935974	238503.7788	4752254.55
1358	10068	10068 2017	2017	891.407731499987	1516.88885369778	11.3201957243349	19.2927116484292	1.0636787642906	0.83996162316086	238503.7788	4752254.55
1359	10068	10068 2018	2018	712.657631585962	1110.94927051614	10.76118801035	17.6930956983318	1.0636787642906	0.968269868478053	238503.7788	4752254.55
1360	10068	10068 2019	2019	866.970737007875	1331.29695063582	11.4608593195638	16.8267205548302	1.0636787642906	0.96719050529424	238503.7788	4752254.55
1361	10069	10069 2000	2000	508.072073666155	872.030556916669	10.0898512544376	14.1636803595422	1.08493744383397	0.80723574020717	239030.7489	4743285.749
1362	10069	10069 2001	2001	457.329016152862	824.041592303528	9.51333463252752	14.4162303480038	1.08493744383397	0.92855801388	239030.7489	4743285.749
1363	10069	10069 2002	2002	412.268922612857	618.144095452559	10.0710473134911	14.3997543583678	1.08493744383397	0.92855801388	239030.7489	4743285.749
1364	10069	10069 2003	2003	555.146411004784	739.739650059091	10.6311045537297	14.8218179625693	1.08493744383397	0.914423601157835	239030.7489	4743285.749
1365	10069	10069 2004	2004	305.462570677035	723.663028626124	10.334005732398	14.3803942584759	1.08493744383397	0.92855801388	239030.7489	4743285.749
1366	10069	10069 2005	2005	490.073327023126	998.512070073789	9.77392577883453	15.5652039519303	1.08493744383397	0.788109490980261	239030.7489	4743285.749
1367	10069	10069 2006	2006	547.616595759374	591.057986332857	10.7001799487728	16.3030779708445	1.08493744383397	0.927947123321371	239030.7489	4743285.749
1368	10069	10069 2007	2007	258.281359086507	854.516783219737	9.67372336366896	17.2188109453132	1.08493744383397	0.969519724132105	239030.7489	4743285.749
1369	10069	10069 2008	2008	213.9285872464	697.351191045752	10.3419637223767	13.4180814004607	1.08493744383397	0.754459316216732	239030.7489	4743285.749
1370	10069	10069 2009	2009	390.328161741502	897.758334703797	8.89521408948662	14.4021209096064	1.08493744383397	0.92855801388	239030.7489	4743285.749
1371	10069	10069 2010	2010	282.124356960562	836.252223039482	9.53928969383145	14.3561678766944	1.08493744383397	0.92855801388	239030.7489	4743285.749
1372	10069	10069 2011	2011	455.342330473437	833.796603642865	10.1842856308084	14.4352825832919	1.08493744383397	0.92855801388	239030.7489	4743285.749
1373	10069	10069 2012	2012	361.523689564414	785.314919080949	9.59284756055945	14.3951111249249	1.08493744383397	0.92855801388	239030.7489	4743285.749
1374	10069	10069 2013	2013	112.310736334215	678.63777546304	9.03234496612084	14.3311543287925	1.08493744383397	0.92855801388	239030.7489	4743285.749
1375	10069	10069 2014	2014	369.099556064541	737.957940367423	10.164780404281	14.3945419543738	1.08493744383397	0.92855801388	239030.7489	4743285.749
1376	10069	10069 2015	2015	540.020929134639	696.094527090034	10.5543741198661	14.1860876523978	1.08493744383397	0.770736342948234	239030.7489	4743285.749
1377	10069	10069 2016	2016	377.804321188823	532.91873766037	10.3465169281873	13.6692267678019	1.08493744383397	0.970924322509061	239030.7489	4743285.749
1378	10069	10069 2017	2017	438.010587328336	1025.54196473563	9.8417696063503	16.8460000561108	1.08493744383397	0.842866860733948	239030.7489	4743285.749
1379	10069	10069 2018	2018	333.427058164895	619.602381553992	9.2827618923654	14.8229988471544	1.08493744383397	0.971175106051141	239030.7489	4743285.749
1380	10069	10069 2019	2019	473.674520846516	839.950061673668	9.98243320157921	14.0369184473945	1.08493744383397	0.970095742867328	239030.7489	4743285.749
1381	1007	1007 2000	2000	751.647988246968	1250.86704268327	11.0069514299688	16.2411785691881	1.28746550403138	0.909746247171896	309703.2999	4727511.06
1382	1007	1007 2001	2001	701.67951691428	1202.87807807013	10.4304348080588	16.489306776148	1.28746550403138	1.03106852084473	309703.2999	4727511.06
1383	1007	1007 2002	2002	654.223700000048	996.980581219163	10.9881474890223	16.4865069474924	1.28746550403138	1.03106852084473	309703.2999	4727511.06
1384	1007	1007 2003	2003	800.442099689017	1118.5761358257	11.548204729261	16.8894987167688	1.28746550403138	1.01693410812256	309703.2999	4727511.06
1385	1007	1007 2004	2004	544.60225501895	1102.49951439273	11.2511059079292	16.483217010824	1.28746550403138	1.03106852084473	309703.2999	4727511.06
1386	1007	1007 2005	2005	738.961388732368	1377.34855584039	10.6910259543658	17.6123773836566	1.28746550403138	0.890619997944987	309703.2999	4727511.06
1387	1007	1007 2006	2006	794.752071559999	969.894472099461	11.617280124304	18.3602561665916	1.28746550403138	1.0304576302861	309703.2999	4727511.06
1388	1007	1007 2007	2007	498.379989410008	1233.35326898634	10.5908235392002	19.3161594848383	1.28746550403138	1.07203023109683	309703.2999	4727511.06
1389	1007	1007 2008	2008	450.025958972447	1076.18767681236	11.2590638979079	15.5382714154632	1.28746550403138	0.856969823181457	309703.2999	4727511.06
1390	1007	1007 2009	2009	632.627052122446	1276.5948204704	9.81231426501786	16.4869091046993	1.28746550403138	1.03106852084473	309703.2999	4727511.06
1391	1007	1007 2010	2010	517.741357057756	1215.08870880609	10.4563898693627	16.4791001280491	1.28746550403138	1.03106852084473	309703.2999	4727511.06
1392	1007	1007 2011	2011	702.463158627596	1212.63308940947	11.1013858063396	16.4925443961933	1.28746550403138	1.03106852084473	309703.2999	4727511.06
1393	1007	1007 2012	2012	602.803308546142	1164.15140484755	10.5099477360907	16.4857179048713	1.28746550403138	1.03106852084473	309703.2999	4727511.06
1394	1007	1007 2013	2013	344.290592763265	1057.47426122965	9.94944514165209	16.4748494790902	1.28746550403138	1.03106852084473	309703.2999	4727511.06
1395	1007	1007 2014	2014	610.296413693341	1116.79442613403	11.0818805798123	16.4856211835178	1.28746550403138	1.03106852084473	309703.2999	4727511.06
1396	1007	1007 2015	2015	785.320329561541	1074.93101285664	11.4714742953974	16.2537472178445	1.28746550403138	0.87324684991296	309703.2999	4727511.06
1397	1007	1007 2016	2016	612.789149601743	911.755223426975	11.2636171037185	15.7957678171566	1.28746550403138	1.07343482947379	309703.2999	4727511.06
1398	1007	1007 2017	2017	685.698545714884	1404.37845050223	10.7588697818815	18.9000243648669	1.28746550403138	0.945377367698674	309703.2999	4727511.06
1399	1007	1007 2018	2018	570.676758445805	998.438867320597	10.1998620678966	16.936610710861	1.28746550403138	1.07368561301587	309703.2999	4727511.06
1400	1007	1007 2019	2019	712.903830105689	1218.78654744027	10.8995333771105	16.1392295693893	1.28746550403138	1.07260624983205	309703.2999	4727511.06
1401	10070	10070 2000	2000	859.837223673394	1437.13120316531	10.4804304243012	17.036273367442	1.62166527845495	1.28126535381751	239432.579	4748273.196
1402	10070	10070 2001	2001	812.423527813577	1389.14223855216	9.90391380239111	17.2698174529579	1.62166527845495	1.40258762749034	239432.579	4748273.196
1403	10070	10070 2002	2002	757.066026787864	1183.2447417012	10.4616264833547	17.3121249622729	1.62166527845495	1.40258762749034	239432.579	4748273.196
1404	10070	10070 2003	2003	914.30357250918	1304.84029630773	11.0216837235933	17.6522131356556	1.62166527845495	1.38845321476817	239432.579	4748273.196
1405	10070	10070 2004	2004	638.159713517083	1288.76367487476	10.7245849022616	17.3618383709731	1.62166527845495	1.40258762749034	239432.579	4748273.196
1406	10070	10070 2005	2005	864.671390126246	1563.61271632243	10.1645049486981	18.3074536161407	1.62166527845495	1.2621391045906	239432.579	4748273.196
1407	10070	10070 2006	2006	914.681614167563	1156.15863258149	11.0907591186364	19.0883305681267	1.62166527845495	1.40197673693171	239432.579	4748273.196
1408	10070	10070 2007	2007	595.100287286003	1419.61742946837	10.0643025335326	20.1767255465534	1.62166527845495	1.44354933774244	239432.579	4748273.196
1409	10070	10070 2008	2008	533.549123228768	1262.45183729439	10.7325428922403	16.4741742734898	1.62166527845495	1.22848892982707	239432.579	4748273.196
1410	10070	10070 2009	2009	736.604348082638	1462.85898095243	9.28579325935022	17.3060480654804	1.62166527845495	1.40258762749034	239432.579	4748273.196
1411	10070	10070 2010	2010	599.680137696106	1401.35286928812	9.92986886369505	17.4240475550971	1.62166527845495	1.40258762749034	239432.579	4748273.196
1412	10070	10070 2011	2011	822.344389699444	1398.8972498915	10.5748648006719	17.220894587641	1.62166527845495	1.40258762749034	239432.579	4748273.196
1413	10070	10070 2012	2012	703.418797084358	1350.41556532959	9.98342673042305	17.3240479876253	1.62166527845495	1.40258762749034	239432.579	4748273.196
1414	10070	10070 2013	2013	414.233180250547	1243.73842171168	9.42292413598444	17.4882780465116	1.62166527845495	1.40258762749034	239432.579	4748273.196
1415	10070	10070 2014	2014	710.638934962251	1303.05858661606	10.5553595741446	17.3255095197653	1.62166527845495	1.40258762749034	239432.579	4748273.196
1416	10070	10070 2015	2015	899.194044620684	1261.19517333867	10.9449532897297	17.0163917510204	1.62166527845495	1.24476595655857	239432.579	4748273.196
1417	10070	10070 2016	2016	692.64287275512	1098.01938390901	10.7370960980509	16.7526179463799	1.62166527845495	1.4449539361194	239432.579	4748273.196
1418	10070	10070 2017	2017	807.450311588296	1590.64261098427	10.2323487762139	19.6176964724669	1.62166527845495	1.31689647434428	239432.579	4748273.196
1419	10070	10070 2018	2018	658.00058530413	1184.70302780263	9.673341062229	17.8508172102277	1.62166527845495	1.44520471966148	239432.579	4748273.196
1420	10070	10070 2019	2019	806.756893594076	1405.0507079223	10.3730123714428	17.0161634469697	1.62166527845495	1.44412535647766	239432.579	4748273.196
1421	10071	10071 2000	2000	593.640019911142	1139.97380326504	10.4957683068207	14.5696190730716	0.816535026512837	0.841249824503392	239743.6663	4749530.261
1422	10071	10071 2001	2001	543.522067034829	1091.9848386519	9.91925168491068	14.8186006062862	0.816535026512837	0.962572098176222	239743.6663	4749530.261
1423	10071	10071 2002	2002	496.528582701588	886.087341800928	10.4769643658742	14.813161518494	0.816535026512837	0.962572098176222	239743.6663	4749530.261
1424	10071	10071 2003	2003	642.102245122707	1007.68289640746	11.0370216061129	15.2198338173174	0.816535026512837	0.948437685454058	239743.6663	4749530.261
1425	10071	10071 2004	2004	387.450401290631	991.606274974493	10.7399227847812	14.8067703222562	0.816535026512837	0.962572098176222	239743.6663	4749530.261
1426	10071	10071 2005	2005	579.92826919632	1266.45531642216	10.1798428312177	15.9466700376649	0.816535026512837	0.822123575276483	239743.6663	4749530.261
1427	10071	10071 2006	2006	636.057170357192	859.001232681226	11.1060970011559	16.692618076666	0.816535026512837	0.961961207617593	239743.6663	4749530.261
1428	10071	10071 2007	2007	341.043075930857	1122.46002956811	10.0796404160521	17.6407692233064	0.816535026512837	1.00353380842833	239743.6663	4749530.261
1429	10071	10071 2008	2008	293.461218205085	965.294437394121	10.7478807747599	13.8584731498918	0.816535026512837	0.788473400512954	239743.6663	4749530.261
1430	10071	10071 2009	2009	474.865527053262	1165.70158105217	9.30113114186979	14.813942769286	0.816535026512837	0.962572098176222	239743.6663	4749530.261
1431	10071	10071 2010	2010	361.26931958719	1104.19546938785	9.94520674621462	14.7987726589712	0.816535026512837	0.962572098176222	239743.6663	4749530.261
1432	10071	10071 2011	2011	543.771084163581	1101.73984999123	10.5902026831915	14.824890169624	0.816535026512837	0.962572098176222	239743.6663	4749530.261
1433	10071	10071 2012	2012	445.238484975052	1053.25816542932	9.99876461294262	14.8116286846617	0.816535026512837	0.962572098176222	239743.6663	4749530.261
1434	10071	10071 2013	2013	188.520460211113	946.58102181141	9.43826201850401	14.7905151347777	0.816535026512837	0.962572098176222	239743.6663	4749530.261
1435	10071	10071 2014	2014	452.747561611412	1005.90118671579	10.5706974566642	14.8114407889016	0.816535026512837	0.962572098176222	239743.6663	4749530.261
1436	10071	10071 2015	2015	626.979758694014	964.037773438403	10.9602911722493	14.5840864074506	0.816535026512837	0.804750427244457	239743.6663	4749530.261
1437	10071	10071 2016	2016	456.439110175511	800.861984008739	10.7524339805704	14.1147439133769	0.816535026512837	1.00493840680528	239743.6663	4749530.261
1438	10071	10071 2017	2017	526.897025065671	1293.485211084	10.2476866587335	17.2329949197993	0.816535026512837	0.87688094503017	239743.6663	4749530.261
1439	10071	10071 2018	2018	413.889638483645	887.545627902361	9.68867894474857	15.2580819130837	0.816535026512837	1.00518919034736	239743.6663	4749530.261
1440	10071	10071 2019	2019	555.734680340706	1107.89330802204	10.3883502539624	14.4628816165037	0.816535026512837	1.00410982716355	239743.6663	4749530.261
1441	10072	10072 2000	2000	940.661028892317	1502.19030249803	11.2004566096357	17.6372669713824	1.32303898646949	1.12492762460873	239748.4991	4748090.272
1442	10072	10072 2001	2001	894.239346912924	1454.20133788489	10.6239399877256	17.8651480735717	1.32303898646949	1.24624989828156	239748.4991	4748090.272
1443	10072	10072 2002	2002	835.813638758816	1248.30384103392	11.1816526686892	17.9249706662476	1.32303898646949	1.24624989828156	239748.4991	4748090.272
1444	10072	10072 2003	2003	997.329895439501	1369.89939564046	11.7417099089278	18.2406335071823	1.32303898646949	1.2321154855594	239748.4991	4748090.272
1445	10072	10072 2004	2004	713.30203088619	1353.82277420749	11.4446110875961	17.9952651611814	1.32303898646949	1.24624989828156	239748.4991	4748090.272
1446	10072	10072 2005	2005	952.298471492106	1628.67181565515	10.8845311340326	18.8696102237982	1.32303898646949	1.10580137538182	239748.4991	4748090.272
1447	10072	10072 2006	2006	1000.06415568555	1221.21773191422	11.8107853039709	19.6633002946179	1.32303898646949	1.24563900772293	239748.4991	4748090.272
1448	10072	10072 2007	2007	671.470728456089	1484.6765288011	10.7843287188671	20.8031415027952	1.32303898646949	1.28721160853367	239748.4991	4748090.272
1449	10072	10072 2008	2008	604.795145493342	1327.51093662712	11.4525690775748	17.1298433474484	1.32303898646949	1.07215120061829	239748.4991	4748090.272
1450	10072	10072 2009	2009	815.792666168396	1527.91808028516	10.0058194446847	17.9163779665723	1.32303898646949	1.24624989828156	239748.4991	4748090.272
1451	10072	10072 2010	2010	670.31094717285	1466.41196862085	10.6498950490296	18.0832286159628	1.32303898646949	1.24624989828156	239748.4991	4748090.272
1452	10072	10072 2011	2011	907.708171950898	1463.95634922423	11.2948909860065	17.7959714027684	1.32303898646949	1.24624989828156	239748.4991	4748090.272
1453	10072	10072 2012	2012	781.301732500945	1415.47466466231	10.7034529157576	17.9418297605472	1.32303898646949	1.24624989828156	239748.4991	4748090.272
1454	10072	10072 2013	2013	480.205893450547	1308.7975210444	10.1429503213189	18.1740501884799	1.32303898646949	1.24624989828156	239748.4991	4748090.272
1455	10072	10072 2014	2014	788.415877768947	1368.11768594879	11.2753857594791	17.9438963592032	1.32303898646949	1.24624989828156	239748.4991	4748090.272
1456	10072	10072 2015	2015	982.225121186353	1326.2542726714	11.6649794750642	17.6047849860742	1.32303898646949	1.0884282273498	239748.4991	4748090.272
1457	10072	10072 2016	2016	762.464058846742	1163.07848324173	11.4571222833854	17.4164208011755	1.32303898646949	1.28861620691062	239748.4991	4748090.272
1458	10072	10072 2017	2017	893.540418523336	1655.70171031699	10.9523749615484	20.1886270103556	1.32303898646949	1.16055874513551	239748.4991	4748090.272
1459	10072	10072 2018	2018	730.722396770547	1249.76212713536	10.3933672475635	18.4980616342811	1.32303898646949	1.2888669904527	239748.4991	4748090.272
1460	10072	10072 2019	2019	882.013993751953	1470.10980725503	11.0930385567773	17.648934991287	1.32303898646949	1.28778762726889	239748.4991	4748090.272
1461	10073	10073 2000	2000	634.619124884263	1009.02557620799	10.5817802751121	14.7771285112226	0.61414939054611	0.44012739782696	239771.3709	4742838.248
1462	10073	10073 2001	2001	584.569118164143	961.036611594851	10.005263653202	15.0257221688668	0.61414939054611	0.56144967149979	239771.3709	4742838.248
1463	10073	10073 2002	2002	537.365482657725	755.139114743881	10.5629763341656	15.0214827443186	0.61414939054611	0.56144967149979	239771.3709	4742838.248
1464	10073	10073 2003	2003	683.232207473321	876.734669350414	11.1230335744043	15.426482075166	0.61414939054611	0.547315258777626	239771.3709	4742838.248
1465	10073	10073 2004	2004	428.04036326034	860.658047917447	10.8259347530725	15.0165012115214	0.61414939054611	0.56144967149979	239771.3709	4742838.248
1466	10073	10073 2005	2005	621.373351987724	1135.50708936511	10.2658547995091	16.1515194075774	0.61414939054611	0.421001148600051	239771.3709	4742838.248
1467	10073	10073 2006	2006	677.348517542577	728.05300562418	11.1921089694473	16.8983450574575	0.61414939054611	0.560838780941161	239771.3709	4742838.248
1468	10073	10073 2007	2007	381.717155969125	991.51180251106	10.1656523843435	17.8500199184644	0.61414939054611	0.602411381751895	239771.3709	4742838.248
1469	10073	10073 2008	2008	333.784310647086	834.346210337075	10.8338927430512	14.0697274832496	0.61414939054611	0.387350973836522	239771.3709	4742838.248
1470	10073	10073 2009	2009	515.732612359727	1034.75335399512	9.38714311016115	15.0220916798446	0.61414939054611	0.56144967149979	239771.3709	4742838.248
1471	10073	10073 2010	2010	401.550274167011	973.247242330805	10.031218714506	15.0102675393774	0.61414939054611	0.56144967149979	239771.3709	4742838.248
1472	10073	10073 2011	2011	585.061146467697	970.791622934188	10.6762146514829	15.0306244852535	0.61414939054611	0.56144967149979	239771.3709	4742838.248
1473	10073	10073 2012	2012	486.016160509657	922.309938372272	10.084776581234	15.0202879974005	0.61414939054611	0.56144967149979	239771.3709	4742838.248
1474	10073	10073 2013	2013	228.482367100746	815.632794754363	9.52427398679538	15.0038313221087	0.61414939054611	0.56144967149979	239771.3709	4742838.248
1475	10073	10073 2014	2014	493.517977378216	874.952959658746	10.6567094249555	15.0201415445524	0.61414939054611	0.56144967149979	239771.3709	4742838.248
1476	10073	10073 2015	2015	668.11004663609	833.089546381357	11.0463031405407	14.7907328066367	0.61414939054611	0.403628000568025	239771.3709	4742838.248
1477	10073	10073 2016	2016	496.664611098817	669.913756951693	10.8384459488618	14.3265553550112	0.61414939054611	0.603815980128852	239771.3709	4742838.248
1478	10073	10073 2017	2017	568.236835635786	1162.53698402695	10.3336986270248	17.4384452438371	0.61414939054611	0.475758518353738	239771.3709	4742838.248
1479	10073	10073 2018	2018	454.313812377827	756.597400845315	9.77469091303993	15.468759215626	0.61414939054611	0.604066763670931	239771.3709	4742838.248
1480	10073	10073 2019	2019	596.332504145262	976.945080964991	10.4743622222537	14.6725676259134	0.61414939054611	0.602987400487118	239771.3709	4742838.248
1481	10074	10074 2000	2000	601.580435699294	1089.74002709771	10.2235571417116	14.2816188350321	0.669885319409536	0.5942246205485	240385.7103	4743598.481
1482	10074	10074 2001	2001	552.780638253132	1041.75106248457	9.64704051980159	14.5230755821826	0.669885319409536	0.715546894221329	240385.7103	4743598.481
1483	10074	10074 2002	2002	501.710221160244	835.8535656336	10.2047532007651	14.540909961322	0.669885319409536	0.715546894221329	240385.7103	4743598.481
1484	10074	10074 2003	2003	652.969294034223	957.449120240132	10.7648104410038	14.915126681413	0.669885319409536	0.701412481499165	240385.7103	4743598.481
1485	10074	10074 2004	2004	387.841442812589	941.372498807165	10.4677116196721	14.5618662358329	0.669885319409536	0.715546894221329	240385.7103	4743598.481
1486	10074	10074 2005	2005	596.908654659167	1216.22154025483	9.90763166610861	15.6070644757975	0.669885319409536	0.57509837132159	240385.7103	4743598.481
1487	10074	10074 2006	2006	650.055085063271	808.767456513898	10.8338858360468	16.3700381658515	0.669885319409536	0.7149360036627	240385.7103	4743598.481
1488	10074	10074 2007	2007	343.066007982881	1072.22625340078	9.80742925094304	17.3865493712018	0.669885319409536	0.756508604473434	240385.7103	4743598.481
1489	10074	10074 2008	2008	288.674990889512	915.060661226793	10.4756696096508	13.6431238788628	0.669885319409536	0.541448196558061	240385.7103	4743598.481
1490	10074	10074 2009	2009	480.632761308303	1115.46780488484	9.02891997676069	14.5383482959547	0.669885319409536	0.715546894221329	240385.7103	4743598.481
1491	10074	10074 2010	2010	355.665617745324	1053.96169322052	9.67299558110553	14.5880900006819	0.669885319409536	0.715546894221329	240385.7103	4743598.481
1492	10074	10074 2011	2011	557.74407217304	1051.50607382391	10.3179915180824	14.5024525546686	0.669885319409536	0.715546894221329	240385.7103	4743598.481
1493	10074	10074 2012	2012	449.271169655989	1003.02438926199	9.72655344783352	14.545936013625	0.669885319409536	0.715546894221329	240385.7103	4743598.481
1494	10074	10074 2013	2013	176.727233179599	896.347245644081	9.16605085339491	14.61516583083	0.669885319409536	0.715546894221329	240385.7103	4743598.481
1495	10074	10074 2014	2014	456.639406797016	955.667410548464	10.2984862915551	14.5465521103589	0.669885319409536	0.715546894221329	240385.7103	4743598.481
1496	10074	10074 2015	2015	637.853124079897	913.803997271075	10.6880800071402	14.2793432134933	0.669885319409536	0.557725223289564	240385.7103	4743598.481
1497	10074	10074 2016	2016	449.759607397249	750.628207841411	10.4802228154613	13.9102025429122	0.669885319409536	0.757913202850391	240385.7103	4743598.481
1498	10074	10074 2017	2017	541.835129435512	1243.25143491667	9.97547549362437	16.905047867965	0.669885319409536	0.629855741075278	240385.7103	4743598.481
1499	10074	10074 2018	2018	411.064391340383	837.311851735033	9.41646777963947	15.0315382442354	0.669885319409536	0.758163986392471	240385.7103	4743598.481
1500	10074	10074 2019	2019	556.278241458699	1057.65953185471	10.1161390888533	14.2171068608827	0.669885319409536	0.757084623208657	240385.7103	4743598.481
1501	10075	10075 2000	2000	473.72012172958	852.996605206599	10.0693291711046	13.9487753038518	0.804575364404359	0.629392508065491	240402.9587	4742350.511
1502	10075	10075 2001	2001	421.482248780032	805.007640593457	9.49281254919458	14.2098585548603	0.804575364404359	0.75071478173832	240402.9587	4742350.511
1503	10075	10075 2002	2002	381.045481049937	599.110143742488	10.0505252301581	14.1669899738586	0.804575364404359	0.75071478173832	240402.9587	4742350.511
1504	10075	10075 2003	2003	517.475596763363	720.705698349021	10.6105824703968	14.6258588735298	0.804575364404359	0.736580369016156	240402.9587	4742350.511
1505	10075	10075 2004	2004	279.671764815524	704.629076916053	10.313483649065	14.1166172782723	0.804575364404359	0.75071478173832	240402.9587	4742350.511
1506	10075	10075 2005	2005	445.469863084318	979.478118363719	9.7534036955016	15.4088203974882	0.804575364404359	0.610266258838582	240402.9587	4742350.511
1507	10075	10075 2006	2006	506.395315152984	572.024034622786	10.6796578654398	16.1273869770639	0.804575364404359	0.750103891179691	240402.9587	4742350.511
1508	10075	10075 2007	2007	230.639955716673	835.482831509666	9.65320128033603	16.9655982354699	0.804575364404359	0.791676491990425	240402.9587	4742350.511
1509	10075	10075 2008	2008	194.00891099446	678.317239335682	10.3214416390438	13.1207886502223	0.804575364404359	0.576616084075052	240402.9587	4742350.511
1510	10075	10075 2009	2009	358.44064247134	878.724382993727	8.87469200615369	14.1731474609479	0.804575364404359	0.75071478173832	240402.9587	4742350.511
1511	10075	10075 2010	2010	263.131713676585	817.218271329412	9.51876761049852	14.0535830913904	0.804575364404359	0.75071478173832	240402.9587	4742350.511
1512	10075	10075 2011	2011	414.149317254966	814.762651932795	10.1637635474754	14.2594302230732	0.804575364404359	0.75071478173832	240402.9587	4742350.511
1513	10075	10075 2012	2012	331.603185275196	766.280967370879	9.57232547722652	14.1549088283036	0.804575364404359	0.75071478173832	240402.9587	4742350.511
1514	10075	10075 2013	2013	100.337142234373	659.60382375297	9.01182288278791	13.9885007911423	0.804575364404359	0.75071478173832	240402.9587	4742350.511
1515	10075	10075 2014	2014	339.338766666937	718.923988657353	10.1442583209481	14.1534279136871	0.804575364404359	0.75071478173832	240402.9587	4742350.511
1516	10075	10075 2015	2015	502.342951881049	677.060575379963	10.5338520365332	13.9901694539337	0.804575364404359	0.592893110806555	240402.9587	4742350.511
1517	10075	10075 2016	2016	360.031658348181	513.8847859503	10.3259948448543	13.3596776354804	0.804575364404359	0.793081090367382	240402.9587	4742350.511
1518	10075	10075 2017	2017	395.723112257886	1006.50801302556	9.82124752301736	16.6763955109093	0.804575364404359	0.665023628592269	240402.9587	4742350.511
1519	10075	10075 2018	2018	311.283589964974	600.568429843922	9.26223980903247	14.5384007748554	0.804575364404359	0.793331873909461	240402.9587	4742350.511
1520	10075	10075 2019	2019	447.710754618367	820.916109963597	9.96191111824628	13.7741288240129	0.804575364404359	0.792252510725648	240402.9587	4742350.511
1521	10076	10076 2000	2000	825.554422573211	1421.53757074035	10.9986147834426	15.5563820293282	0.527322747619999	0.676747443101276	240463.1495	4750529.511
1522	10076	10076 2001	2001	780.396539099015	1373.54860612721	10.4220981615326	15.7770486459096	0.527322747619999	0.798069716774106	240463.1495	4750529.511
1523	10076	10076 2002	2002	718.062019123802	1167.65110927624	10.9798108424961	15.859184974922	0.527322747619999	0.798069716774106	240463.1495	4750529.511
1524	10076	10076 2003	2003	885.029236341765	1289.24666388277	11.5398680827348	16.143730611505	0.527322747619999	0.783935304051942	240463.1495	4750529.511
1525	10076	10076 2004	2004	590.95736470362	1273.1700424498	11.2427692614031	15.9556992098519	0.527322747619999	0.798069716774106	240463.1495	4750529.511
1526	10076	10076 2005	2005	845.859052593069	1548.01908389747	10.6826893078396	16.7392480125068	0.527322747619999	0.657621193874367	240463.1495	4750529.511
1527	10076	10076 2006	2006	890.765254514556	1140.56500015653	11.6089434777778	17.5492616456763	0.527322747619999	0.797458826215477	240463.1495	4750529.511
1528	10076	10076 2007	2007	550.690658348738	1404.02379704341	10.582486892674	18.7546439410703	0.527322747619999	0.839031427026211	240463.1495	4750529.511
1529	10076	10076 2008	2008	477.486706095408	1246.85820486943	11.2507272513818	15.1186134562393	0.527322747619999	0.623971019110838	240463.1495	4750529.511
1530	10076	10076 2009	2009	698.602494049504	1447.26534852748	9.8039776184917	15.8473872113002	0.527322747619999	0.798069716774106	240463.1495	4750529.511
1531	10076	10076 2010	2010	542.218743538366	1385.75923686316	10.4480532228365	16.0764728998547	0.527322747619999	0.798069716774106	240463.1495	4750529.511
1532	10076	10076 2011	2011	798.385371988304	1383.30361746654	11.0930491598134	15.6820691818153	0.527322747619999	0.798069716774106	240463.1495	4750529.511
1533	10076	10076 2012	2012	662.448538625437	1334.82193290463	10.5016110895645	15.8823324858255	0.527322747619999	0.798069716774106	240463.1495	4750529.511
1534	10076	10076 2013	2013	346.179402778566	1228.14478928672	9.94110849512593	16.2011707811734	0.527322747619999	0.798069716774106	240463.1495	4750529.511
1535	10076	10076 2014	2014	669.427652212347	1287.4649541911	11.0735439332861	15.8851699226459	0.527322747619999	0.798069716774106	240463.1495	4750529.511
1536	10076	10076 2015	2015	869.930518089814	1245.60154091371	11.4631376488712	15.5078475192741	0.527322747619999	0.640248045842341	240463.1495	4750529.511
1537	10076	10076 2016	2016	633.340417201074	1082.42575148405	11.2552804571923	15.4155531239094	0.527322747619999	0.840436025403168	240463.1495	4750529.511
1538	10076	10076 2017	2017	785.142936308324	1575.04897855931	10.7505331353554	18.0694425457971	0.527322747619999	0.712378563628054	240463.1495	4750529.511
1539	10076	10076 2018	2018	605.294072383178	1169.10939537767	10.1915254213705	16.4760989699051	0.527322747619999	0.840686808945247	240463.1495	4750529.511
1540	10076	10076 2019	2019	759.815557697541	1389.45707549735	10.8911967305843	15.6085342746443	0.527322747619999	0.839607445761434	240463.1495	4750529.511
1541	10077	10077 2000	2000	1133.68917449019	1609.89282517971	12.0892286681306	19.1714839412471	1.75989107660085	1.26153645197338	241005.967	4751038.249
1542	10077	10077 2001	2001	1089.63201874633	1561.90386056657	11.5127120462206	19.3858669735893	1.75989107660085	1.38285872564621	241005.967	4751038.249
1543	10077	10077 2002	2002	1023.89304976563	1356.0063637156	12.0704247271842	19.4874378471528	1.75989107660085	1.38285872564621	241005.967	4751038.249
1544	10077	10077 2003	2003	1195.60787777413	1477.60191832213	12.6304819674228	19.7448814025264	1.75989107660085	1.36872431292404	241005.967	4751038.249
1545	10077	10077 2004	2004	892.787999965323	1461.52529688917	12.3333831460911	19.6067886298214	1.75989107660085	1.38285872564621	241005.967	4751038.249
1546	10077	10077 2005	2005	1161.54264516624	1736.37433833683	11.7733031925276	20.311256818961	1.75989107660085	1.24241020274647	241005.967	4751038.249
1547	10077	10077 2006	2006	1203.95833027021	1328.9202545959	12.6995573624659	21.1354877483706	1.75989107660085	1.38224783508758	241005.967	4751038.249
1548	10077	10077 2007	2007	853.884006321114	1592.37905148278	11.6731007773621	22.3979542165017	1.75989107660085	1.42382043589831	241005.967	4751038.249
1549	10077	10077 2008	2008	774.994055008245	1435.21345930879	12.3413411360698	18.794382670507	1.75989107660085	1.20876002798294	241005.967	4751038.249
1550	10077	10077 2009	2009	1004.92252736667	1635.62060296684	10.8945915031797	19.4728485762228	1.75989107660085	1.38285872564621	241005.967	4751038.249
1551	10077	10077 2010	2010	839.043459083885	1574.11449130252	11.5386671075245	19.7561389763072	1.75989107660085	1.38285872564621	241005.967	4751038.249
1552	10077	10077 2011	2011	1111.5576326674	1571.65887190591	12.1836630445014	19.2684141088868	1.75989107660085	1.38285872564621	241005.967	4751038.249
1553	10077	10077 2012	2012	967.320133638452	1523.17718734399	11.5922249742525	19.5160623660662	1.75989107660085	1.38285872564621	241005.967	4751038.249
1554	10077	10077 2013	2013	637.83554574304	1416.50004372608	11.0317223798139	19.9103420298081	1.75989107660085	1.38285872564621	241005.967	4751038.249
1555	10077	10077 2014	2014	974.181638986991	1475.82020863047	12.1641578179741	19.519571178062	1.75989107660085	1.38285872564621	241005.967	4751038.249
1556	10077	10077 2015	2015	1180.51443410387	1433.95679535308	12.5537515335592	19.1089681999626	1.75989107660085	1.22503705471444	241005.967	4751038.249
1557	10077	10077 2016	2016	929.266783511046	1270.78100592341	12.3458943418803	19.1003474922566	1.75989107660085	1.42522503427527	241005.967	4751038.249
1558	10077	10077 2017	2017	1099.12111889661	1763.40423299867	11.8411470200434	21.6511868090832	1.75989107660085	1.29716757250016	241005.967	4751038.249
1559	10077	10077 2018	2018	904.438940821347	1357.46464981703	11.2821393060585	20.142520284963	1.75989107660085	1.42547581781735	241005.967	4751038.249
1560	10077	10077 2019	2019	1061.77355468377	1577.81232993671	11.9818106152723	19.2588966409539	1.75989107660085	1.42439645463354	241005.967	4751038.249
1561	10078	10078 2000	2000	649.891590416945	1168.70221909899	10.0505832894491	15.2302785352972	1.12961290070075	0.924949859907664	242595.1505	4743759.592
1562	10078	10078 2001	2001	600.30361755894	1120.71325448585	9.47406666753903	15.4762346390634	1.12961290070075	1.04627213358049	242595.1505	4743759.592
1563	10078	10078 2002	2002	551.670954074913	914.815757634883	10.0317793485026	15.4801529245736	1.12961290070075	1.04627213358049	242595.1505	4743759.592
1564	10078	10078 2003	2003	699.530503172955	1036.41131224142	10.5918365887413	15.873776073185	1.12961290070075	1.03213772085833	242595.1505	4743759.592
1565	10078	10078 2004	2004	440.66665636982	1020.33469080845	10.2947377674095	15.4847571031729	1.12961290070075	1.04627213358049	242595.1505	4743759.592
1566	10078	10078 2005	2005	639.814466684732	1295.18373225611	9.73465781384605	16.5865809676298	1.12961290070075	0.905823610680754	242595.1505	4743759.592
1567	10078	10078 2006	2006	694.744230118657	887.729648515181	10.6609119837843	17.3393743714873	1.12961290070075	1.04566124302186	242595.1505	4743759.592
1568	10078	10078 2007	2007	394.915451944814	1151.18844540206	9.63445539868048	18.3150104901863	1.12961290070075	1.0872338438326	242595.1505	4743759.592
1569	10078	10078 2008	2008	344.595890968153	994.022853228077	10.3026957573882	14.5483427947299	1.12961290070075	0.872173435917225	242595.1505	4743759.592
1570	10078	10078 2009	2009	530.243344159154	1194.42999688612	8.85594612449814	15.4795901162912	1.12961290070075	1.04627213358049	242595.1505	4743759.592
1571	10078	10078 2010	2010	412.075317025254	1132.92388522181	9.50002172884297	15.4905185707871	1.12961290070075	1.04627213358049	242595.1505	4743759.592
1572	10078	10078 2011	2011	602.448121851147	1130.46826582519	10.1450176658199	15.4717036761824	1.12961290070075	1.04627213358049	242595.1505	4743759.592
1573	10078	10078 2012	2012	499.918905860428	1081.98658126327	9.55357959557097	15.481257168672	1.12961290070075	1.04627213358049	242595.1505	4743759.592
1574	10078	10078 2013	2013	236.83788566571	975.309437645365	8.99307700113236	15.4964672406073	1.12961290070075	1.04627213358049	242595.1505	4743759.592
1575	10078	10078 2014	2014	507.371356307943	1034.62960254975	10.1255124392925	15.481392527626	1.12961290070075	1.04627213358049	242595.1505	4743759.592
1576	10078	10078 2015	2015	684.410556357668	992.766189272358	10.5151061548776	15.2380141657505	1.12961290070075	0.888450462648728	242595.1505	4743759.592
1577	10078	10078 2016	2016	506.812569092756	829.590399842695	10.3072489631988	14.8089590027718	1.12961290070075	1.08863844220955	242595.1505	4743759.592
1578	10078	10078 2017	2017	585.962099228029	1322.21362691795	9.80250164136181	17.8775932919425	1.12961290070075	0.960580980434441	242595.1505	4743759.592
1579	10078	10078 2018	2018	465.812746573725	916.274043736317	9.24349392737692	15.9434507175615	1.12961290070075	1.08888922575163	242595.1505	4743759.592
1580	10078	10078 2019	2019	609.012257731703	1136.62172385599	9.94316523659073	15.1405183345471	1.12961290070075	1.08780986256782	242595.1505	4743759.592
1581	10079	10079 2000	2000	833.890524156366	1491.62376404202	10.6884480032402	14.7931148886562	0.191126368253076	0.533849552359512	243370.8752	4746874.698
1582	10079	10079 2001	2001	792.184305416795	1443.63479942888	10.1119313813301	14.9940774262654	0.191126368253076	0.655171826032342	243370.8752	4746874.698
1583	10079	10079 2002	2002	719.174105844154	1237.73730257791	10.6696440622937	15.1371566480678	0.191126368253076	0.655171826032342	243370.8752	4746874.698
1584	10079	10079 2003	2003	901.028892701566	1359.33285718444	11.2297013025324	15.3367155114754	0.191126368253076	0.641037413310178	243370.8752	4746874.698
1585	10079	10079 2004	2004	579.525001713444	1343.25623575148	10.9326024812006	15.305281785783	0.191126368253076	0.655171826032342	243370.8752	4746874.698
1586	10079	10079 2005	2005	877.866827345017	1618.10527719914	10.3725225276372	15.840849405316	0.191126368253076	0.514723303132603	243370.8752	4746874.698
1587	10079	10079 2006	2006	914.963260480738	1210.65119345821	11.2987766975754	16.6954456711396	0.191126368253076	0.654560935473713	243370.8752	4746874.698
1588	10079	10079 2007	2007	543.531493241418	1474.10999034509	10.2723201124716	18.0798326563512	0.191126368253076	0.696133536284447	243370.8752	4746874.698
1589	10079	10079 2008	2008	452.497371097678	1316.9443981711	10.9405604711793	14.5455869920687	0.191126368253076	0.481073128369074	243370.8752	4746874.698
1590	10079	10079 2009	2009	701.247996566578	1517.35154182915	9.49381083828925	15.1166052689361	0.191126368253076	0.655171826032342	243370.8752	4746874.698
1591	10079	10079 2010	2010	515.088805141887	1455.84543016483	10.1378864426341	15.5156662257448	0.191126368253076	0.655171826032342	243370.8752	4746874.698
1592	10079	10079 2011	2011	822.518105986019	1453.38981076822	10.782882379611	14.828625817054	0.191126368253076	0.655171826032342	243370.8752	4746874.698
1593	10079	10079 2012	2012	660.552024731969	1404.9081262063	10.1914443093621	15.1774789742121	0.191126368253076	0.655171826032342	243370.8752	4746874.698
1594	10079	10079 2013	2013	302.841841720538	1298.23098258839	9.63094171492348	15.7328864988447	0.191126368253076	0.655171826032342	243370.8752	4746874.698
1595	10079	10079 2014	2014	667.162342114604	1357.55114749277	10.7633771530836	15.1824217109652	0.191126368253076	0.655171826032342	243370.8752	4746874.698
1596	10079	10079 2015	2015	885.946714495895	1315.68773421539	11.1529708686688	14.7007379991882	0.191126368253076	0.497350155100577	243370.8752	4746874.698
1597	10079	10079 2016	2016	603.39343305362	1152.51194478572	10.9451136769899	14.8708277601854	0.191126368253076	0.697538134661404	243370.8752	4746874.698
1598	10079	10079 2017	2017	811.80288221879	1645.13517186098	10.4403663551529	17.2015724081778	0.191126368253076	0.56948067288629	243370.8752	4746874.698
1599	10079	10079 2018	2018	585.439675156241	1239.19558867934	9.88135864116803	15.873759340311	0.191126368253076	0.697788918203483	243370.8752	4746874.698
1600	10079	10079 2019	2019	748.782575917602	1459.54326879902	10.5810299503818	14.9558369539134	0.191126368253076	0.69670955501967	243370.8752	4746874.698
1601	10080	10080 2000	2000	603.230069416028	1216.09159047965	9.81652906798175	15.2844809126213	1.40635843011483	1.23043086450689	245121.1113	4738265.184
1602	10080	10080 2001	2001	552.704439602554	1168.10262586651	9.24001244607171	15.5357896992578	1.40635843011483	1.35175313817972	245121.1113	4738265.184
1603	10080	10080 2002	2002	506.97186230838	962.205129015539	9.79772512703525	15.5231526320023	1.40635843011483	1.35175313817972	245121.1113	4738265.184
1604	10080	10080 2003	2003	650.787150362635	1083.80068362207	10.3577823672739	15.939862738681	1.40635843011483	1.33761872545755	245121.1113	4738265.184
1605	10080	10080 2004	2004	399.375308815989	1067.7240621891	10.0606835459422	15.5083034551205	1.40635843011483	1.35175313817972	245121.1113	4738265.184
1606	10080	10080 2005	2005	586.722451791506	1342.57310363677	9.50060359237873	16.677492286646	1.40635843011483	1.21130461527998	245121.1113	4738265.184
1607	10080	10080 2006	2006	643.773766588492	935.119019895837	10.426857762317	17.418174660373	1.40635843011483	1.35114224762109	245121.1113	4738265.184
1608	10080	10080 2007	2007	352.463275044854	1198.57781678272	9.40040117721316	18.3451835208145	1.40635843011483	1.39271484843182	245121.1113	4738265.184
1609	10080	10080 2008	2008	306.98734289669	1041.41222460873	10.0686415359209	14.5508656182012	1.40635843011483	1.17765444051645	245121.1113	4738265.184
1610	10080	10080 2009	2009	485.127694558079	1241.81936826678	8.62189190303081	15.5249677743899	1.40635843011483	1.35175313817972	245121.1113	4738265.184
1611	10080	10080 2010	2010	375.048271451876	1180.31325660246	9.26596750737565	15.4897218449899	1.40635843011483	1.35175313817972	245121.1113	4738265.184
1612	10080	10080 2011	2011	551.495389682495	1177.85763720585	9.91096344435254	15.5504027443024	1.40635843011483	1.35175313817972	245121.1113	4738265.184
1613	10080	10080 2012	2012	456.037111111036	1129.37595264393	9.31952537410364	15.5195912766848	1.40635843011483	1.35175313817972	245121.1113	4738265.184
1614	10080	10080 2013	2013	204.213698216926	1022.69880902602	8.75902277966503	15.4705364792475	1.40635843011483	1.35175313817972	245121.1113	4738265.184
1615	10080	10080 2014	2014	463.5897463542	1082.0189739304	9.8914582178252	15.5191547234523	1.40635843011483	1.35175313817972	245121.1113	4738265.184
1616	10080	10080 2015	2015	635.662710385169	1040.15556065301	10.2810519334103	15.3041264807893	1.40635843011483	1.19393146724795	245121.1113	4738265.184
1617	10080	10080 2016	2016	470.550783979288	876.97977122335	10.0731947417314	14.8037937320273	1.40635843011483	1.39411944680878	245121.1113	4738265.184
1618	10080	10080 2017	2017	534.322840988591	1369.60299829861	9.56844741989449	17.9602114440278	1.40635843011483	1.26606198503367	245121.1113	4738265.184
1619	10080	10080 2018	2018	426.809274462164	963.663415116972	9.00943970590959	15.9539365662856	1.40635843011483	1.39437023035086	245121.1113	4738265.184
1620	10080	10080 2019	2019	567.612416856981	1184.01109523665	9.7091110151234	15.1646840285013	1.40635843011483	1.39329086716705	245121.1113	4738265.184
1621	10081	10081 2000	2000	707.307906856743	1113.89465699869	10.7964565225731	15.4407694166031	0.610898301881482	0.475906786624389	245119.376	4744746.511
1622	10081	10081 2001	2001	657.407381680248	1065.90569238555	10.2199399006631	15.6885097479927	0.610898301881482	0.597229060297218	245119.376	4744746.511
1623	10081	10081 2002	2002	609.741413592839	860.008195534583	10.7776525816266	15.6869095825811	0.610898301881482	0.597229060297218	245119.376	4744746.511
1624	10081	10081 2003	2003	756.252875676285	981.603750141116	11.3377098218653	16.0882283838815	0.610898301881482	0.583094647575054	245119.376	4744746.511
1625	10081	10081 2004	2004	499.873030625313	965.527128708149	11.0406110005336	15.6850293093533	0.610898301881482	0.597229060297218	245119.376	4744746.511
1626	10081	10081 2005	2005	695.087285160427	1240.37617015581	10.4805310469701	16.8093081628331	0.610898301881482	0.45678053739748	245119.376	4744746.511
1627	10081	10081 2006	2006	750.724232382039	832.922086414882	11.4067852169083	17.5580645566471	0.610898301881482	0.59661816973859	245119.376	4744746.511
1628	10081	10081 2007	2007	453.734883084931	1096.38088330176	10.3803286318045	18.5174915892602	0.610898301881482	0.638190770549323	245119.376	4744746.511
1629	10081	10081 2008	2008	405.029865051102	939.215291127777	11.0485689905123	14.7416071580849	0.610898301881482	0.42313036263395	245119.376	4744746.511
1630	10081	10081 2009	2009	588.174951065566	1139.62243478582	9.6018193576222	15.687139424522	0.610898301881482	0.597229060297218	245119.376	4744746.511
1631	10081	10081 2010	2010	472.703125274231	1078.11632312151	10.245894961967	15.6826764177193	0.610898301881482	0.597229060297218	245119.376	4744746.511
1632	10081	10081 2011	2011	658.434034568367	1075.66070372489	10.8908908989439	15.6903601210869	0.610898301881482	0.597229060297218	245119.376	4744746.511
1633	10081	10081 2012	2012	558.261797717401	1027.17901916297	10.299452828695	15.6864586268741	0.610898301881482	0.597229060297218	245119.376	4744746.511
1634	10081	10081 2013	2013	298.933313289553	920.501875545065	9.73895023425642	15.6802470756852	0.610898301881482	0.597229060297218	245119.376	4744746.511
1635	10081	10081 2014	2014	565.747643096799	979.822040449448	10.8713856724166	15.6864033484326	0.610898301881482	0.597229060297218	245119.376	4744746.511
1636	10081	10081 2015	2015	741.131431140272	937.958627172059	11.2609793880017	15.4524750262947	0.610898301881482	0.439407389365453	245119.376	4744746.511
1637	10081	10081 2016	2016	567.695464161703	774.782837742395	11.0531221963228	14.9996606680549	0.610898301881482	0.63959536892628	245119.376	4744746.511
1638	10081	10081 2017	2017	641.719169921654	1267.40606481765	10.5483748744859	18.0975560981688	0.610898301881482	0.511537907151167	245119.376	4744746.511
1639	10081	10081 2018	2018	525.781745976641	861.466481636017	9.98936716050098	16.1393694226674	0.610898301881482	0.63984615246836	245119.376	4744746.511
1640	10081	10081 2019	2019	668.182467546899	1081.81416175569	10.6890384697148	15.340996988063	0.610898301881482	0.638766789284547	245119.376	4744746.511
1641	10082	10082 2000	2000	682.195390477017	1124.47187614996	10.51373899084	15.5404987940881	0.866552983163216	0.702811650698891	245213.1975	4745168.877
1642	10082	10082 2001	2001	632.349222225477	1076.48291153681	9.93722236892995	15.7879288250214	0.866552983163216	0.824133924371721	245213.1975	4745168.877
1643	10082	10082 2002	2002	584.515133199526	870.585414685844	10.4949350498935	15.7872883902049	0.866552983163216	0.824133924371721	245213.1975	4745168.877
1644	10082	10082 2003	2003	731.261045198554	992.180969292377	11.0549922901322	16.1872688171247	0.866552983163216	0.809999511649556	245213.1975	4745168.877
1645	10082	10082 2004	2004	474.449199842857	976.10434785941	10.7578934688004	15.7865358477297	0.866552983163216	0.824133924371721	245213.1975	4745168.877
1646	10082	10082 2005	2005	670.347551035327	1250.95338930708	10.197813515237	16.9069094857272	0.866552983163216	0.683685401471982	245213.1975	4745168.877
1647	10082	10082 2006	2006	725.861509772124	843.499305566143	11.1240676851752	17.6563679682444	0.866552983163216	0.823523033813092	245213.1975	4745168.877
1648	10082	10082 2007	2007	428.378346757323	1106.95810245302	10.0976111000714	18.6186139723508	0.866552983163216	0.865095634623826	245213.1975	4745168.877
1649	10082	10082 2008	2008	379.39253864648	949.792510279038	10.7658514587791	14.8443324517353	0.866552983163216	0.650035226708453	245213.1975	4745168.877
1650	10082	10082 2009	2009	562.972818952516	1150.19965393708	9.31910182588906	15.7873803799331	0.866552983163216	0.824133924371721	245213.1975	4745168.877
1651	10082	10082 2010	2010	447.032088579865	1088.69354227277	9.96317743023389	15.7855941490084	0.866552983163216	0.824133924371721	245213.1975	4745168.877
1652	10082	10082 2011	2011	633.570284053436	1086.23792287615	10.6081733672108	15.7886694005548	0.866552983163216	0.824133924371721	245213.1975	4745168.877
1653	10082	10082 2012	2012	532.988137786862	1037.75623831423	10.0167352969619	15.7871079040293	0.866552983163216	0.824133924371721	245213.1975	4745168.877
1654	10082	10082 2013	2013	273.007038443036	931.079094696326	9.45623270252328	15.7846218525142	0.866552983163216	0.824133924371721	245213.1975	4745168.877
1655	10082	10082 2014	2014	540.468175352019	990.399259600709	10.5886681406834	15.7870857799175	0.866552983163216	0.824133924371721	245213.1975	4745168.877
1656	10082	10082 2015	2015	716.13986113571	948.535846323319	10.9782618562686	15.5515139726078	0.866552983163216	0.666312253439955	245213.1975	4745168.877
1657	10082	10082 2016	2016	541.980064542125	785.360056893656	10.7704046645897	15.1028316483264	0.866552983163216	0.866500233000782	245213.1975	4745168.877
1658	10082	10082 2017	2017	616.895218019523	1277.98328396892	10.2656573427527	18.1956381843633	0.866552983163216	0.738442771225669	245213.1975	4745168.877
1659	10082	10082 2018	2018	500.225284733764	872.043700787278	9.70664962876784	16.2416330916654	0.866552983163216	0.866751016542862	245213.1975	4745168.877
1660	10082	10082 2019	2019	642.764926232321	1092.39138090695	10.4063209379816	15.442467622555	0.866552983163216	0.865671653359049	245213.1975	4745168.877
1661	10083	10083 2000	2000	422.188385664718	951.915731946777	9.41720186876201	14.4987482442773	1.22410884742846	1.1702144959268	246286.4152	4740480.557
1662	10083	10083 2001	2001	368.10237726671	903.926767333636	8.84068524685197	14.7703817107985	1.22410884742846	1.29153676959963	246286.4152	4740480.557
1663	10083	10083 2002	2002	333.381721447048	698.029270482666	9.39839792781552	14.6948822895628	1.22410884742846	1.29153676959963	246286.4152	4740480.557
1664	10083	10083 2003	2003	461.840540030691	819.624825089199	9.95845516805419	15.1992559181783	1.22410884742846	1.27740235687747	246286.4152	4740480.557
1665	10083	10083 2004	2004	238.724718443469	803.548203656232	9.66135634672244	14.6061667483907	1.22410884742846	1.29153676959963	246286.4152	4740480.557
1666	10083	10083 2005	2005	381.26353036215	1078.3972451039	9.10127639315899	16.0311471940025	1.22410884742846	1.15108824669989	246286.4152	4740480.557
1667	10083	10083 2006	2006	446.370590914532	670.943161362964	10.0275305630972	16.7258427576689	1.22410884742846	1.290925879041	246286.4152	4740480.557
1668	10083	10083 2007	2007	187.404897879782	934.401958249845	9.00107397799342	17.4682089853065	1.22410884742846	1.33249847985173	246286.4152	4740480.557
1669	10083	10083 2008	2008	160.320715776057	777.23636607586	9.66931433670116	13.568900441025	1.22410884742846	1.11743807193636	246286.4152	4740480.557
1670	10083	10083 2009	2009	309.955841339498	977.643509733905	8.22256470381108	14.7057267518857	1.22410884742846	1.29153676959963	246286.4152	4740480.557
1671	10083	10083 2010	2010	230.58966830948	916.13739806959	8.86664030815591	14.4951520024755	1.22410884742846	1.29153676959963	246286.4152	4740480.557
1672	10083	10083 2011	2011	354.159541787033	913.681778672973	9.51163624513281	14.857686496082	1.22410884742846	1.29153676959963	246286.4152	4740480.557
1673	10083	10083 2012	2012	285.550329937975	865.200094111057	8.92019817488391	14.6736051799418	1.22410884742846	1.29153676959963	246286.4152	4740480.557
1674	10083	10083 2013	2013	76.4731940403807	758.522950493148	8.3596955804453	14.3805301538722	1.22410884742846	1.29153676959963	246286.4152	4740480.557
1675	10083	10083 2014	2014	293.483377013895	817.843115397531	9.49213101860547	14.6709970181173	1.22410884742846	1.29153676959963	246286.4152	4740480.557
1676	10083	10083 2015	2015	446.699039060605	775.979702120141	9.88172473419058	14.5636170542029	1.22410884742846	1.13371509866786	246286.4152	4740480.557
1677	10083	10083 2016	2016	328.997952438291	612.803912690478	9.67386754251171	13.7926360811621	1.22410884742846	1.33390307822869	246286.4152	4740480.557
1678	10083	10083 2017	2017	334.380183954779	1105.42713976574	9.16912022067475	17.2823763552121	1.22410884742846	1.20584561645358	246286.4152	4740480.557
1679	10083	10083 2018	2018	274.845979247248	699.4875565841	8.61011250668986	15.0022078038376	1.22410884742846	1.33415386177077	246286.4152	4740480.557
1680	10083	10083 2019	2019	406.549866338469	919.835236703776	9.30978381590367	14.2648990262023	1.22410884742846	1.33307449858696	246286.4152	4740480.557
1681	10084	10084 2000	2000	849.65744224914	1564.70249787421	11.0057092790628	15.2812190542762	0.619056106180848	0.800445195779781	246538.5686	4743952.22
1682	10084	10084 2001	2001	806.877674241714	1516.71353326107	10.4291926571528	15.4883100258964	0.619056106180848	0.921767469452611	246538.5686	4743952.22
1683	10084	10084 2002	2002	737.18786320528	1310.8160364101	10.9869053381163	15.6124345684452	0.619056106180848	0.921767469452611	246538.5686	4743952.22
1684	10084	10084 2003	2003	914.41226422995	1432.41159101663	11.546962578355	15.8384263258719	0.619056106180848	0.907633056730447	246538.5686	4743952.22
1685	10084	10084 2004	2004	601.440379260129	1416.33496958367	11.2498637570233	15.758287023798	0.619056106180848	0.921767469452611	246538.5686	4743952.22
1686	10084	10084 2005	2005	886.271295908915	1691.18401103133	10.6897838034598	16.3709826491052	0.619056106180848	0.781318946552872	246538.5686	4743952.22
1687	10084	10084 2006	2006	925.796751619736	1283.7299272904	11.616037973398	17.2117126630403	0.619056106180848	0.921156578893982	246538.5686	4743952.22
1688	10084	10084 2007	2007	564.117805304851	1547.18872417728	10.5895813882942	18.5404249612614	0.619056106180848	0.962729179704716	246538.5686	4743952.22
1689	10084	10084 2008	2008	478.629287182145	1390.0231320033	11.257821747002	14.9745218134225	0.619056106180848	0.747668771789343	246538.5686	4743952.22
1690	10084	10084 2009	2009	718.784825392503	1590.43027566134	9.8110721141119	15.5946057705155	0.619056106180848	0.921767469452611	246538.5686	4743952.22
1691	10084	10084 2010	2010	541.886499448799	1528.92416399703	10.4551477184567	15.9408004037333	0.619056106180848	0.921767469452611	246538.5686	4743952.22
1692	10084	10084 2011	2011	833.371898249067	1526.46854460041	11.1001436554336	15.3447769185128	0.619056106180848	0.921767469452611	246538.5686	4743952.22
1693	10084	10084 2012	2012	679.501527953299	1477.98686003849	10.5087055851847	15.6474151213453	0.619056106180848	0.921767469452611	246538.5686	4743952.22
1694	10084	10084 2013	2013	334.68048953242	1371.30971642058	9.94820299074613	16.1292440274209	0.619056106180848	0.921767469452611	246538.5686	4743952.22
1695	10084	10084 2014	2014	686.226549667185	1430.62988132497	11.0806384289063	15.6517030600879	0.619056106180848	0.921767469452611	246538.5686	4743952.22
1696	10084	10084 2015	2015	899.324941679177	1388.76646804758	11.4702321444914	15.2024781804527	0.619056106180848	0.763945798520846	246538.5686	4743952.22
1697	10084	10084 2016	2016	631.067295133474	1225.59067861791	11.2623749528125	15.2909602707703	0.619056106180848	0.964133778081673	246538.5686	4743952.22
1698	10084	10084 2017	2017	821.870651879054	1718.21390569317	10.7576276309756	17.7222105767853	0.619056106180848	0.836076316306559	246538.5686	4743952.22
1699	10084	10084 2018	2018	609.974504296249	1312.27432251154	10.1986199169907	16.3118112485484	0.619056106180848	0.964384561623752	246538.5686	4743952.22
1700	10084	10084 2019	2019	770.5737364737	1532.62200263121	10.8982912262045	15.4095512936462	0.619056106180848	0.963305198439939	246538.5686	4743952.22
1701	10085	10085 2000	2000	994.850094762977	1666.95681922714	10.8872221575645	17.0131399455441	1.07109570282499	0.951439348617294	246527.4234	4738558.68
1702	10085	10085 2001	2001	951.730595974583	1618.967854614	10.3107055356545	17.2221702950159	1.07109570282499	1.07276162229012	246527.4234	4738558.68
1703	10085	10085 2002	2002	883.091540804039	1413.07035776303	10.868418216618	17.3402965213452	1.07109570282499	1.07276162229012	246527.4234	4738558.68
1704	10085	10085 2003	2003	1058.85062985632	1534.66591236957	11.4284754568567	17.5746531186514	1.07109570282499	1.05862720956796	246527.4234	4738558.68
1705	10085	10085 2004	2004	748.578746791026	1518.5892909366	11.131376635525	17.4791006594948	1.07109570282499	1.07276162229012	246527.4234	4738558.68
1706	10085	10085 2005	2005	1029.13405933133	1793.43833238426	10.5712966819615	18.1162038815659	1.07109570282499	0.932313099390385	246527.4234	4738558.68
1707	10085	10085 2006	2006	1069.42819307225	1385.98424864333	11.4975508518997	18.9525458411059	1.07109570282499	1.07215073173149	246527.4234	4738558.68
1708	10085	10085 2007	2007	710.835582492947	1649.44304553021	10.4710942667959	20.2636395674945	1.07109570282499	1.11372333254223	246527.4234	4738558.68
1709	10085	10085 2008	2008	627.10200235158	1492.27745335623	11.1393346255037	16.6877182286568	1.07109570282499	0.898662924626856	246527.4234	4738558.68
1710	10085	10085 2009	2009	864.537576239616	1692.68459701427	9.69258499261359	17.3233292997452	1.07109570282499	1.07276162229012	246527.4234	4738558.68
1711	10085	10085 2010	2010	690.569903929136	1631.17848534996	10.3366605969584	17.6527940837254	1.07109570282499	1.07276162229012	246527.4234	4738558.68
1712	10085	10085 2011	2011	977.009764107928	1628.72286595334	10.9816565339353	17.0855734223879	1.07109570282499	1.07276162229012	246527.4234	4738558.68
1713	10085	10085 2012	2012	825.701327659717	1580.24118139142	10.3902184636864	17.3735866396744	1.07109570282499	1.07276162229012	246527.4234	4738558.68
1714	10085	10085 2013	2013	484.959132463696	1473.56403777351	9.82971586924782	17.8321311727889	1.07109570282499	1.07276162229012	246527.4234	4738558.68
1715	10085	10085 2014	2014	832.462648212606	1532.8842026779	10.962151307408	17.3776673638566	1.07109570282499	1.07276162229012	246527.4234	4738558.68
1716	10085	10085 2015	2015	1043.76167934824	1491.02078940051	11.3517450229931	16.9387142665447	1.07109570282499	0.914939951358358	246527.4234	4738558.68
1717	10085	10085 2016	2016	780.027967896386	1327.84499997084	11.1438878313142	17.0013711446221	1.07109570282499	1.11512793091919	246527.4234	4738558.68
1718	10085	10085 2017	2017	965.259776407919	1820.4682270461	10.6391405094773	19.4644270386189	1.07109570282499	0.987070469144072	246527.4234	4738558.68
1719	10085	10085 2018	2018	757.94181220478	1414.52864386447	10.0801327954924	18.0278928178598	1.07109570282499	1.11537871446126	246527.4234	4738558.68
1720	10085	10085 2019	2019	917.672794830361	1634.87632398414	10.7798041047062	17.1305893286207	1.07109570282499	1.11429935127745	246527.4234	4738558.68
1721	10086	10086 2000	2000	491.553062774787	1112.18757035637	10.0854198492553	13.3466202776711	0.57959359290363	0.703284040974992	246634.3969	4741906.067
1722	10086	10086 2001	2001	442.29123146651	1064.19860574323	9.50890322734524	13.5907145786997	0.57959359290363	0.824606314647821	246634.3969	4741906.067
1723	10086	10086 2002	2002	392.649842351231	858.301108892259	10.0666159083088	13.6003912477806	0.57959359290363	0.824606314647821	246634.3969	4741906.067
1724	10086	10086 2003	2003	541.916090942764	979.896663498792	10.6266731485475	13.9859841501077	0.57959359290363	0.810471901925657	246634.3969	4741906.067
1725	10086	10086 2004	2004	280.460242311284	963.820042065825	10.3295743272157	13.611761810895	0.57959359290363	0.824606314647821	246634.3969	4741906.067
1726	10086	10086 2005	2005	483.712632570334	1238.66908351349	9.76949437365226	14.6901543824586	0.57959359290363	0.684157791748082	246634.3969	4741906.067
1727	10086	10086 2006	2006	537.904465095367	831.214999772557	10.6957485435905	15.4471603185353	0.57959359290363	0.823995424089192	246634.3969	4741906.067
1728	10086	10086 2007	2007	235.112804615367	1094.67379665944	9.6692919584867	16.4397102661935	0.57959359290363	0.865568024899926	246634.3969	4741906.067
1729	10086	10086 2008	2008	183.10850317662	937.508204485453	10.3375323171944	12.682660034096	0.57959359290363	0.650507616984553	246634.3969	4741906.067
1730	10086	10086 2009	2009	371.367122117051	1137.9153481435	8.89078268430435	13.5990013262217	0.57959359290363	0.824606314647821	246634.3969	4741906.067
1731	10086	10086 2010	2010	250.385667495256	1076.40923647918	9.53485828864919	13.6259904359857	0.57959359290363	0.824606314647821	246634.3969	4741906.067
1732	10086	10086 2011	2011	445.602189397766	1073.95361708257	10.1798542256261	13.5795248304533	0.57959359290363	0.824606314647821	246634.3969	4741906.067
1733	10086	10086 2012	2012	340.613516913393	1025.47193252065	9.58841615537718	13.6031183090671	0.57959359290363	0.824606314647821	246634.3969	4741906.067
1734	10086	10086 2013	2013	73.6168072228105	918.794788902741	9.02791356093857	13.640681379045	0.57959359290363	0.824606314647821	246634.3969	4741906.067
1735	10086	10086 2014	2014	348.031120475464	978.114953807124	10.1603489990987	13.603452593999	0.57959359290363	0.824606314647821	246634.3969	4741906.067
1736	10086	10086 2015	2015	526.797706966495	936.251540529734	10.5499427146839	13.3502133210931	0.57959359290363	0.666784643716056	246634.3969	4741906.067
1737	10086	10086 2016	2016	344.856742011485	773.075751100071	10.342085523005	12.9459503618651	0.57959359290363	0.866972623276883	246634.3969	4741906.067
1738	10086	10086 2017	2017	429.354958451444	1265.69897817533	9.83733820116803	15.9840512865733	0.57959359290363	0.73891516150177	246634.3969	4741906.067
1739	10086	10086 2018	2018	304.81054975266	859.759394993693	9.27833048718313	14.0749982090135	0.57959359290363	0.867223406818962	246634.3969	4741906.067
1740	10086	10086 2019	2019	448.843580480434	1080.10707511337	9.97800179639694	13.2673076189626	0.57959359290363	0.866144043635149	246634.3969	4741906.067
1741	10087	10087 2000	2000	385.216021953779	844.460146418398	9.60663701836518	13.9047080296146	0.993763556713891	0.91843954429385	246853.2873	4740664.877
1742	10087	10087 2001	2001	330.92617508719	796.471181805256	9.03012039645514	14.1775051228468	0.993763556713891	1.03976181796668	246853.2873	4740664.877
1743	10087	10087 2002	2002	296.835972787061	590.573684954287	9.58783307741868	14.0984067118794	0.993763556713891	1.03976181796668	246853.2873	4740664.877
1744	10087	10087 2003	2003	424.415604187272	712.16923956082	10.1478903176574	14.6077992444226	0.993763556713891	1.02562740524452	246853.2873	4740664.877
1745	10087	10087 2004	2004	202.919783742766	696.092618127852	9.8507914963256	14.0054621803853	0.993763556713891	1.03976181796668	246853.2873	4740664.877
1746	10087	10087 2005	2005	342.893233196361	970.941659575518	9.29071154276216	15.4450871840555	0.993763556713891	0.899313295066941	246853.2873	4740664.877
1747	10087	10087 2006	2006	408.4615005668	563.487575834585	10.2169657127004	16.1371499150849	0.993763556713891	1.03915092740805	246853.2873	4740664.877
1748	10087	10087 2007	2007	151.347608973398	826.946372721465	9.19050912759658	16.8689449996229	0.993763556713891	1.08072352821878	246853.2873	4740664.877
1749	10087	10087 2008	2008	125.316389658477	669.78078054748	9.85874948630432	12.9636255407421	0.993763556713891	0.865663120303411	246853.2873	4740664.877
1750	10087	10087 2009	2009	273.319536628524	870.187924205526	8.41199985341424	14.1097681200001	0.993763556713891	1.03976181796668	246853.2873	4740664.877
1751	10087	10087 2010	2010	195.71175577844	808.681812541211	9.05607545775907	13.8891554610474	0.993763556713891	1.03976181796668	246853.2873	4740664.877
1752	10087	10087 2011	2011	316.254306083108	806.226193144593	9.70107139473597	14.2689716489836	0.993763556713891	1.03976181796668	246853.2873	4740664.877
1753	10087	10087 2012	2012	249.182254542584	757.744508582678	9.10963332448707	14.0761153415158	0.993763556713891	1.03976181796668	246853.2873	4740664.877
1754	10087	10087 2013	2013	42.5524245799051	651.067364964769	8.54913073004846	13.7690696916695	0.993763556713891	1.03976181796668	246853.2873	4740664.877
1755	10087	10087 2014	2014	257.137080921906	710.387529869152	9.68156616820863	14.0733828509551	0.993763556713891	1.03976181796668	246853.2873	4740664.877
1756	10087	10087 2015	2015	409.273126442799	668.524116591762	10.0711598837937	13.9721659564347	0.993763556713891	0.881940147034914	246853.2873	4740664.877
1757	10087	10087 2016	2016	294.286400876797	505.348327162099	9.86330269211487	13.1856898560497	0.993763556713891	1.08212812659574	246853.2873	4740664.877
1758	10087	10087 2017	2017	296.325703452857	997.971554237358	9.35855537027792	16.6945134828888	0.993763556713891	0.954070664820628	246853.2873	4740664.877
1759	10087	10087 2018	2018	239.538408773125	592.031971055721	8.79954765629302	14.3986639960011	0.993763556713891	1.08237891013782	246853.2873	4740664.877
1760	10087	10087 2019	2019	370.721346133224	812.379651175396	9.49921896550683	13.6643290977635	0.993763556713891	1.08129954695401	246853.2873	4740664.877
1761	10088	10088 2000	2000	576.601871789405	1082.65264859903	10.0098667536111	14.5536536673589	0.758556496218013	0.661876301898725	247069.8284	4741964.287
1762	10088	10088 2001	2001	526.252901982034	1034.66368398589	9.43335013170109	14.8039539775126	0.758556496218013	0.783198575571554	247069.8284	4741964.287
1763	10088	10088 2002	2002	479.973931637597	828.76618713492	9.99106281266464	14.7944360346912	0.758556496218013	0.783198575571554	247069.8284	4741964.287
1764	10088	10088 2003	2003	624.551181917493	950.361741741453	10.5511200529033	15.2067964246326	0.758556496218013	0.76906416284939	247069.8284	4741964.287
1765	10088	10088 2004	2004	371.735339380494	934.285120308486	10.2540212315716	14.7832519827551	0.758556496218013	0.783198575571554	247069.8284	4741964.287
1766	10088	10088 2005	2005	561.305796492419	1209.13416175615	9.69394127800811	15.9397488639633	0.758556496218013	0.642750052671816	247069.8284	4741964.287
1767	10088	10088 2006	2006	617.957398713756	801.680078015218	10.6201954479463	16.6827130259758	0.758556496218013	0.782587685012926	247069.8284	4741964.287
1768	10088	10088 2007	2007	325.042012587615	1065.1388749021	9.59373886284254	17.6188835437701	0.758556496218013	0.82416028582366	247069.8284	4741964.287
1769	10088	10088 2008	2008	278.653512689155	907.973282728114	10.2619792215503	13.8297751004763	0.758556496218013	0.609099877908287	247069.8284	4741964.287
1770	10088	10088 2009	2009	458.208245798152	1108.38042638616	8.8152295886602	14.7958031573873	0.758556496218013	0.783198575571554	247069.8284	4741964.287
1771	10088	10088 2010	2010	346.604882802672	1046.87431472184	9.45930519300503	14.769256749591	0.758556496218013	0.783198575571554	247069.8284	4741964.287
1772	10088	10088 2011	2011	525.67568111646	1044.41869532523	10.1043011299819	14.8149601804842	0.758556496218013	0.783198575571554	247069.8284	4741964.287
1773	10088	10088 2012	2012	428.88519694427	995.937010763311	9.51286305973303	14.7917537053506	0.758556496218013	0.783198575571554	247069.8284	4741964.287
1774	10088	10088 2013	2013	174.940785573234	889.259867145402	8.95236046529442	14.754806781853	0.758556496218013	0.783198575571554	247069.8284	4741964.287
1775	10088	10088 2014	2014	436.418956791152	948.580032049785	10.0847959034546	14.7914249036895	0.758556496218013	0.783198575571554	247069.8284	4741964.287
1776	10088	10088 2015	2015	609.427588477829	906.716618772395	10.4743896190397	14.5710553342183	0.758556496218013	0.625376904639789	247069.8284	4741964.287
1777	10088	10088 2016	2016	441.963215823145	743.540829342732	10.2665324273608	14.0841516958213	0.758556496218013	0.825564884200616	247069.8284	4741964.287
1778	10088	10088 2017	2017	508.632477914153	1236.16405641799	9.76178510552388	17.2240305020712	0.758556496218013	0.697507422425503	247069.8284	4741964.287
1779	10088	10088 2018	2018	398.738256030299	830.224473236354	9.20277739153898	15.2313457684406	0.758556496218013	0.825815667742696	247069.8284	4741964.287
1780	10088	10088 2019	2019	539.992888192089	1050.57215335603	9.90244870075279	14.4395158685115	0.758556496218013	0.824736304558883	247069.8284	4741964.287
1781	10089	10089 2000	2000	545.197382383024	1012.21483865742	10.1450016571822	15.1837688010282	1.24430576018605	1.08085304282433	247105.2333	4739810.605
1782	10089	10089 2001	2001	492.837206352328	964.22587404428	9.56848503527216	15.4455502280633	1.24430576018605	1.20217531649716	247105.2333	4739810.605
1783	10089	10089 2002	2002	452.778710733952	758.328377193311	10.1261977162357	15.4005222532226	1.24430576018605	1.20217531649716	247105.2333	4739810.605
1784	10089	10089 2003	2003	588.68131413732	879.923931799843	10.6862549564744	15.8624024952505	1.24430576018605	1.18804090377499	247105.2333	4739810.605
1785	10089	10089 2004	2004	351.84948287511	863.847310366876	10.3891561351426	15.3476121634431	1.24430576018605	1.20217531649716	247105.2333	4739810.605
1786	10089	10089 2005	2005	516.108363664852	1138.69635181454	9.82907618157918	16.648602017494	1.24430576018605	1.06172679359742	247105.2333	4739810.605
1787	10089	10089 2006	2006	577.310539824352	731.242268073609	10.7553303515174	17.3655888974875	1.24430576018605	1.20156442593853	247105.2333	4739810.605
1788	10089	10089 2007	2007	302.66626125285	994.701064960489	9.72887376641361	18.1974574700339	1.24430576018605	1.24313702674926	247105.2333	4739810.605
1789	10089	10089 2008	2008	266.66699420392	837.535472786504	10.3971141251213	14.3490413360267	1.24430576018605	1.02807661883389	247105.2333	4739810.605
1790	10089	10089 2009	2009	430.119538524764	1037.94261644455	8.95036449223126	15.4069899077906	1.24430576018605	1.20217531649716	247105.2333	4739810.605
1791	10089	10089 2010	2010	335.865645037969	976.436504780234	9.5944400965761	15.2814027925076	1.24430576018605	1.20217531649716	247105.2333	4739810.605
1792	10089	10089 2011	2011	485.066854712619	973.980885383617	10.239436033553	15.4976189407883	1.24430576018605	1.20217531649716	247105.2333	4739810.605
1793	10089	10089 2012	2012	403.443018917969	925.499200821701	9.6479979633041	15.387832551222	1.24430576018605	1.20217531649716	247105.2333	4739810.605
1794	10089	10089 2013	2013	173.645359438095	818.822057203792	9.08749536886549	15.2130421397948	1.24430576018605	1.20217531649716	247105.2333	4739810.605
1795	10089	10089 2014	2014	411.191667891752	878.142222108175	10.2199308070257	15.3862770393639	1.24430576018605	1.20217531649716	247105.2333	4739810.605
1796	10089	10089 2015	2015	573.548083190374	836.278808830786	10.6095245226108	15.2267164212469	1.24430576018605	1.04435364556539	247105.2333	4739810.605
1797	10089	10089 2016	2016	432.865406291293	673.103019401122	10.4016673309319	14.5869275263871	1.24430576018605	1.24454162512622	247105.2333	4739810.605
1798	10089	10089 2017	2017	466.551102836741	1165.72624647638	9.89692000909494	17.9150954134894	1.24430576018605	1.1164841633511	247105.2333	4739810.605
1799	10089	10089 2018	2018	383.759726560508	759.786663294744	9.33791229511005	15.7676921161275	1.24430576018605	1.2447924086683	247105.2333	4739810.605
1800	10089	10089 2019	2019	519.874321375228	980.13434341442	10.0375836043239	15.0052044929238	1.24430576018605	1.24371304548448	247105.2333	4739810.605
1801	10090	10090 2000	2000	457.088366613824	938.907690890993	9.46854199101852	13.9502282155772	1.03628773180473	0.855559432344747	247157.7387	4741565.155
1802	10090	10090 2001	2001	405.597901382404	890.918726277852	8.89202536910848	14.2070448353123	1.03628773180473	0.976881706017577	247157.7387	4741565.155
1803	10090	10090 2002	2002	362.849470747353	685.021229426882	9.44973805007202	14.1773725499934	1.03628773180473	0.976881706017577	247157.7387	4741565.155
1804	10090	10090 2003	2003	502.50327280003	806.616784033415	10.0097952903107	14.6178388019298	1.03628773180473	0.962747293295413	247157.7387	4741565.155
1805	10090	10090 2004	2004	258.759436662236	790.540162600448	9.71269646897894	14.1425061522543	1.03628773180473	0.976881706017577	247157.7387	4741565.155
1806	10090	10090 2005	2005	433.963863969679	1065.38920404811	9.1526165154155	15.3810125585895	1.03628773180473	0.836433183117838	247157.7387	4741565.155
1807	10090	10090 2006	2006	493.198224372135	657.93512030718	10.0788706853537	16.1092328578344	1.03628773180473	0.976270815458948	247157.7387	4741565.155
1808	10090	10090 2007	2007	210.652926317546	921.393917194061	9.05241410024993	16.9862049742718	1.03628773180473	1.01784341626968	247157.7387	4741565.155
1809	10090	10090 2008	2008	170.161018036387	764.228325020076	9.72065445895767	13.1634354092217	1.03628773180473	0.802783008354309	247157.7387	4741565.155
1810	10090	10090 2009	2009	340.576671022378	964.635468678121	8.27390482606758	14.1816345691574	1.03628773180473	0.976881706017577	247157.7387	4741565.155
1811	10090	10090 2010	2010	238.82030423453	903.129357013806	8.91798043041242	14.0988758679226	1.03628773180473	0.976881706017577	247157.7387	4741565.155
1812	10090	10090 2011	2011	400.938092780158	900.673737617189	9.56297636738931	14.2413567870628	1.03628773180473	0.976881706017577	247157.7387	4741565.155
1813	10090	10090 2012	2012	312.755706335762	852.192053055273	8.97153829714042	14.1690103604945	1.03628773180473	0.976881706017577	247157.7387	4741565.155
1814	10090	10090 2013	2013	72.5162082002502	745.514909437364	8.4110357027018	14.0538279438476	1.03628773180473	0.976881706017577	247157.7387	4741565.155
1815	10090	10090 2014	2014	320.411430281695	804.835074341747	9.54347114086197	14.1679853179107	1.03628773180473	0.976881706017577	247157.7387	4741565.155
1816	10090	10090 2015	2015	487.3742094238	762.971661064357	9.93306485644709	13.982128937046	1.03628773180473	0.819060035085812	247157.7387	4741565.155
1817	10090	10090 2016	2016	335.110258684459	599.795871634694	9.72520766476821	13.4084525855214	1.03628773180473	1.01924801464664	247157.7387	4741565.155
1818	10090	10090 2017	2017	383.059118709068	1092.41909870995	9.22046034293126	16.6551981673903	1.03628773180473	0.891190552871525	247157.7387	4741565.155
1819	10090	10090 2018	2018	288.547592980891	686.479515528316	8.66145262894636	14.5747001948851	1.03628773180473	1.01949879818872	247157.7387	4741565.155
1820	10090	10090 2019	2019	426.884906648398	906.827195647991	9.36112393816017	13.7995240195839	1.03628773180473	1.01841943500491	247157.7387	4741565.155
1821	10091	10091 2000	2000	387.784021075064	839.460570676851	9.92073804626556	12.9652231570257	0.537165528944957	0.473073532402175	247253.5722	4740693.876
1822	10091	10091 2001	2001	334.622080401286	791.47160606371	9.34422142435552	13.2315815157905	0.537165528944957	0.594395806075005	247253.5722	4740693.876
1823	10091	10091 2002	2002	297.043368626407	585.57410921274	9.90193410531906	13.1723975146718	0.537165528944957	0.594395806075005	247253.5722	4740693.876
1824	10091	10091 2003	2003	429.487835774941	707.169663819273	10.4619913455577	13.6540187788152	0.537165528944957	0.58026139335284	247253.5722	4740693.876
1825	10091	10091 2004	2004	199.028009007411	691.093042386306	10.164892524226	13.1028533962926	0.537165528944957	0.594395806075005	247253.5722	4740693.876
1826	10091	10091 2005	2005	353.196464101148	965.942083833971	9.60481257066254	14.4614451787065	0.537165528944957	0.453947283175266	247253.5722	4740693.876
1827	10091	10091 2006	2006	416.212720411672	558.488000093039	10.5310667406008	15.1680762503276	0.537165528944957	0.593784915516376	247253.5722	4740693.876
1828	10091	10091 2007	2007	148.852194176142	821.946796979919	9.50461015549697	15.9583649933493	0.537165528944957	0.635357516327109	247253.5722	4740693.876
1829	10091	10091 2008	2008	116.994580763173	664.781204805934	10.1728505142047	12.0863059285848	0.537165528944957	0.420297108411737	247253.5722	4740693.876
1830	10091	10091 2009	2009	274.028009283334	865.188348463979	8.72610088131463	13.180898489378	0.537165528944957	0.594395806075005	247253.5722	4740693.876
1831	10091	10091 2010	2010	186.690458370947	803.682236799664	9.37017648565946	13.0158289298941	0.537165528944957	0.594395806075005	247253.5722	4740693.876
1832	10091	10091 2011	2011	323.984196898914	801.226617403047	10.0151724226364	13.3000197425387	0.537165528944957	0.594395806075005	247253.5722	4740693.876
1833	10091	10091 2012	2012	248.4065249845	752.744932841131	9.42373435238746	13.1557183870838	0.537165528944957	0.594395806075005	247253.5722	4740693.876
1834	10091	10091 2013	2013	28.2349355152912	646.067789223222	8.86323175794885	12.9259768554684	0.537165528944957	0.594395806075005	247253.5722	4740693.876
1835	10091	10091 2014	2014	256.24083921833	705.387954127605	9.99566719610901	13.1536738488633	0.537165528944957	0.594395806075005	247253.5722	4740693.876
1836	10091	10091 2015	2015	414.350762848741	663.524540850216	10.3852609116941	13.0183546370295	0.537165528944957	0.436574135143239	247253.5722	4740693.876
1837	10091	10091 2016	2016	284.344572771151	500.348751420552	10.1774037200153	12.3176182412824	0.537165528944957	0.636762114704066	247253.5722	4740693.876
1838	10091	10091 2017	2017	304.881415484247	992.971978495812	9.6726563981783	15.7208473160218	0.537165528944957	0.508704652928953	247253.5722	4740693.876
1839	10091	10091 2018	2018	232.894551984026	587.032395314174	9.11364868419341	13.5117656723077	0.537165528944957	0.637012898246146	247253.5722	4740693.876
1840	10091	10091 2019	2019	366.960077856333	807.38007543385	9.81331999340721	12.7609753080687	0.537165528944957	0.635933535062333	247253.5722	4740693.876
1841	10092	10092 2000	2000	799.894083567049	1313.10705990896	10.7209674428339	15.9582633316157	1.40765593904681	1.03125064961134	247456.1807	4744220.907
1842	10092	10092 2001	2001	753.377276968986	1265.11809529582	10.1444508209239	16.1866874596034	1.40765593904681	1.15257292328417	247456.1807	4744220.907
1843	10092	10092 2002	2002	695.245780457326	1059.22059844485	10.7021635018874	16.2448305237378	1.40765593904681	1.15257292328417	247456.1807	4744220.907
1844	10092	10092 2003	2003	856.351749785743	1180.81615305139	11.2622207421261	16.5628355198388	1.40765593904681	1.13843851056201	247456.1807	4744220.907
1845	10092	10092 2004	2004	573.079885765699	1164.73953161842	10.9651219207943	16.3131514898547	1.40765593904681	1.15257292328417	247456.1807	4744220.907
1846	10092	10092 2005	2005	810.879157221242	1439.58857306608	10.4050419672309	17.1943306795654	1.40765593904681	1.01212440038443	247456.1807	4744220.907
1847	10092	10092 2006	2006	858.860071263108	1032.13448932515	11.3312961371691	17.9867920951545	1.40765593904681	1.15196203272554	247456.1807	4744220.907
1848	10092	10092 2007	2007	531.130818039613	1295.59328621203	10.3048395520653	19.1217001032188	1.40765593904681	1.19353463353628	247456.1807	4744220.907
1849	10092	10092 2008	2008	464.946617711642	1138.42769403805	10.9730799107731	15.4455968543922	1.40765593904681	0.978474225620904	247456.1807	4744220.907
1850	10092	10092 2009	2009	675.182548376445	1338.83483769609	9.52633027788298	16.2364790654349	1.40765593904681	1.15257292328417	247456.1807	4744220.907
1851	10092	10092 2010	2010	530.521412398202	1277.32872603178	10.1704058822278	16.3986453570389	1.40765593904681	1.15257292328417	247456.1807	4744220.907
1852	10092	10092 2011	2011	766.505886362237	1274.87310663516	10.8154018192047	16.1194529345316	1.40765593904681	1.15257292328417	247456.1807	4744220.907
1853	10092	10092 2012	2012	640.8167883896	1226.39142207324	10.2239637489558	16.2612162963575	1.40765593904681	1.15257292328417	247456.1807	4744220.907
1854	10092	10092 2013	2013	340.863025442162	1119.71427845534	9.6634611545172	16.4869170998611	1.40765593904681	1.15257292328417	247456.1807	4744220.907
1855	10092	10092 2014	2014	647.941097332523	1179.03444335972	10.7958965926774	16.2632248749367	1.40765593904681	1.15257292328417	247456.1807	4744220.907
1856	10092	10092 2015	2015	841.246519704548	1137.17103008233	11.1854903082625	15.9269896008583	1.40765593904681	0.994751252352407	247456.1807	4744220.907
1857	10092	10092 2016	2016	622.752159191215	973.995240652665	10.9776331165836	15.7313943565322	1.40765593904681	1.19493923191323	247456.1807	4744220.907
1858	10092	10092 2017	2017	752.268485362276	1466.61846772792	10.4728857947467	18.5125061303472	1.40765593904681	1.06688177013812	247456.1807	4744220.907
1859	10092	10092 2018	2018	590.732354955793	1060.67888454629	9.91387808076176	16.8146229843666	1.40765593904681	1.19519001545531	247456.1807	4744220.907
1860	10092	10092 2019	2019	741.780842062676	1281.02656466596	10.6135493899756	15.9668841517581	1.40765593904681	1.1941106522715	247456.1807	4744220.907
1861	10093	10093 2000	2000	387.676101597973	878.550443205983	9.18100338104871	13.627242655629	1.0256713337055	0.877167423372596	247880.9322	4741687.305
1862	10093	10093 2001	2001	334.283143993137	830.561478592842	8.60448675913867	13.8949197913329	1.0256713337055	0.998489697045425	247880.9322	4741687.305
1863	10093	10093 2002	2002	297.418946207062	624.663981741873	9.16219944010221	13.8316569351849	1.0256713337055	0.998489697045425	247880.9322	4741687.305
1864	10093	10093 2003	2003	428.867001214374	746.259536348406	9.72225668034089	14.3189662904464	1.0256713337055	0.984355284323261	247880.9322	4741687.305
1865	10093	10093 2004	2004	200.243175741921	730.182914915438	9.42515785900914	13.7573199611075	1.0256713337055	0.998489697045425	247880.9322	4741687.305
1866	10093	10093 2005	2005	351.504220041894	1005.0319563631	8.86507790544569	15.1325089093209	1.0256713337055	0.858041174145687	247880.9322	4741687.305
1867	10093	10093 2006	2006	415.043177412882	597.577872622171	9.79133207538392	15.8361561039533	1.0256713337055	0.997878806486796	247880.9322	4741687.305
1868	10093	10093 2007	2007	149.781359477547	861.036669509051	8.76487549028012	16.614464218129	1.0256713337055	1.03945140729753	247880.9322	4741687.305
1869	10093	10093 2008	2008	119.117103891889	703.871077335066	9.43311584898786	12.7355927834852	1.0256713337055	0.824390999382157	247880.9322	4741687.305
1870	10093	10093 2009	2009	274.30095667287	904.278220993111	7.98636621609777	13.8407437817953	1.0256713337055	0.998489697045425	247880.9322	4741687.305
1871	10093	10093 2010	2010	188.956250231075	842.772109328796	8.63044182044261	13.6642979248298	1.0256713337055	0.998489697045425	247880.9322	4741687.305
1872	10093	10093 2011	2011	322.819022496439	840.316489932179	9.27543775741951	13.968074657715	1.0256713337055	0.998489697045425	247880.9322	4741687.305
1873	10093	10093 2012	2012	248.983465598364	791.834805370263	8.68399968717061	13.8138283120887	1.0256713337055	0.998489697045425	247880.9322	4741687.305
1874	10093	10093 2013	2013	31.5854895220588	685.157661752355	8.123497092732	13.5682534068597	1.0256713337055	0.998489697045425	247880.9322	4741687.305
1875	10093	10093 2014	2014	256.842463042717	744.477826656737	9.25593253089216	13.8116428679672	1.0256713337055	0.998489697045425	247880.9322	4741687.305
1876	10093	10093 2015	2015	413.728821277202	702.614413379348	9.64552624647728	13.6833084681132	1.0256713337055	0.84066802611366	247880.9322	4741687.305
1877	10093	10093 2016	2016	286.798907063431	539.438623949684	9.43766905479841	12.9650109280427	1.0256713337055	1.04085600567449	247880.9322	4741687.305
1878	10093	10093 2017	2017	303.547096977375	1032.06185102494	8.93292173296145	16.3898678026098	1.0256713337055	0.912798543899374	247880.9322	4741687.305
1879	10093	10093 2018	2018	234.673398175327	626.122267843306	8.37391401897656	14.1630144319805	1.0256713337055	1.04110678921657	247880.9322	4741687.305
1880	10093	10093 2019	2019	368.148514352362	846.469947962982	9.07358532819036	13.4155944643925	1.0256713337055	1.04002742603275	247880.9322	4741687.305
1881	10094	10094 2000	2000	334.528168308093	778.162012830982	9.19641765719705	13.6713633989249	1.07780110316131	0.970318947348603	248005.1228	4741116.051
1882	10094	10094 2001	2001	279.721930654434	730.173048217841	8.619901035287	13.9471083464914	1.07780110316131	1.09164122102143	248005.1228	4741116.051
1883	10094	10094 2002	2002	247.228877270456	524.275551366872	9.17761371625055	13.8588924948704	1.07780110316131	1.09164122102143	248005.1228	4741116.051
1884	10094	10094 2003	2003	372.58123447264	645.871105973405	9.73767095648922	14.3809995840304	1.07780110316131	1.07750680829927	248005.1228	4741116.051
1885	10094	10094 2004	2004	155.189416923012	629.794484540437	9.44057213515747	13.7552345212273	1.07780110316131	1.09164122102143	248005.1228	4741116.051
1886	10094	10094 2005	2005	288.663948131721	904.643525988103	8.88049218159402	15.2319590719788	1.07780110316131	0.951192698121694	248005.1228	4741116.051
1887	10094	10094 2006	2006	355.400606107905	497.18944224717	9.80674635153226	15.9173519603276	1.07780110316131	1.0910303304628	248005.1228	4741116.051
1888	10094	10094 2007	2007	102.977944832586	760.64823913405	8.78028976642845	16.6223668156804	1.07780110316131	1.13260293127354	248005.1228	4741116.051
1889	10094	10094 2008	2008	79.614231249301	603.482646960065	9.44853012513619	12.7018197064813	1.07780110316131	0.917542523358165	248005.1228	4741116.051
1890	10094	10094 2009	2009	223.483032449417	803.88979061811	8.00178049224611	13.8715634990123	1.07780110316131	1.09164122102143	248005.1228	4741116.051
1891	10094	10094 2010	2010	150.329845121834	742.383678953795	8.64585609659094	13.6255214692183	1.07780110316131	1.09164122102143	248005.1228	4741116.051
1892	10094	10094 2011	2011	263.203176721858	739.928059557178	9.29085203356784	14.0491179494568	1.07780110316131	1.09164122102143	248005.1228	4741116.051
1893	10094	10094 2012	2012	200.025264629621	691.446374995262	8.69941396331894	13.834031663959	1.07780110316131	1.09164122102143	248005.1228	4741116.051
1894	10094	10094 2013	2013	-0.4047236312731	584.769231377354	8.13891136888033	13.4915937672119	1.07780110316131	1.09164122102143	248005.1228	4741116.051
1895	10094	10094 2014	2014	208.035265244228	644.089396281736	9.2713468070405	13.8309842072666	1.07780110316131	1.09164122102143	248005.1228	4741116.051
1896	10094	10094 2015	2015	357.436282233054	602.225983004347	9.66094052262561	13.7453804218777	1.07780110316131	0.933819550089668	248005.1228	4741116.051
1897	10094	10094 2016	2016	249.325938009706	439.050193574683	9.45308333094674	12.9196499988874	1.07780110316131	1.13400752965049	248005.1228	4741116.051
1898	10094	10094 2017	2017	242.896487270014	931.673420649943	8.94833600910979	16.4768181194589	1.07780110316131	1.00595006787538	248005.1228	4741116.051
1899	10094	10094 2018	2018	193.068031327374	525.733837468305	8.38932829512489	14.1412435959374	1.07780110316131	1.13425831319257	248005.1228	4741116.051
1900	10094	10094 2019	2019	322.931229368631	746.081517587981	9.0889996043387	13.4144425255078	1.07780110316131	1.13317895000876	248005.1228	4741116.051
1901	10095	10095 2000	2000	638.806665532658	1100.95863522291	10.5973747689368	15.2789204312233	0.928278571979284	0.817131847075391	249315.7115	4749109.223
1902	10095	10095 2001	2001	587.941304938217	1052.96967060977	10.0208581470267	15.5321685957115	0.928278571979284	0.938454120748221	249315.7115	4749109.223
1903	10095	10095 2002	2002	543.259483509931	847.072173758796	10.5785708279903	15.5135332122364	0.928278571979284	0.938454120748221	249315.7115	4749109.223
1904	10095	10095 2003	2003	685.6094595918	968.667728365329	11.138628068229	15.9386081587946	0.928278571979284	0.924319708026057	249315.7115	4749109.223
1905	10095	10095 2004	2004	436.897619949679	952.591106932361	10.8415292468972	15.4916357181514	0.928278571979284	0.938454120748221	249315.7115	4749109.223
1906	10095	10095 2005	2005	619.969158816719	1227.44014838003	10.2814492933338	16.6852321464408	0.928278571979284	0.798005597848482	249315.7115	4749109.223
1907	10095	10095 2006	2006	677.789151643801	819.986064639094	11.207703463272	17.4215264657728	0.928278571979284	0.937843230189592	249315.7115	4749109.223
1908	10095	10095 2007	2007	389.564995835743	1083.44486152597	10.1812468781682	18.3309167543818	0.928278571979284	0.979415831000326	249315.7115	4749109.223
1909	10095	10095 2008	2008	345.844001668918	926.279269351989	10.8494872368759	14.5265806607697	0.928278571979284	0.764355423084953	249315.7115	4749109.223
1910	10095	10095 2009	2009	521.264389007984	1126.68641301003	9.40273760398584	15.5162099309538	0.928278571979284	0.938454120748221	249315.7115	4749109.223
1911	10095	10095 2010	2010	414.115619535005	1065.18030134572	10.0468132083307	15.4642341523162	0.928278571979284	0.938454120748221	249315.7115	4749109.223
1912	10095	10095 2011	2011	585.517199144149	1062.7246819491	10.6918091453076	15.5537178755116	0.928278571979284	0.938454120748221	249315.7115	4749109.223
1913	10095	10095 2012	2012	492.620854420246	1014.24299738719	10.1003710750587	15.508281422348	0.928278571979284	0.938454120748221	249315.7115	4749109.223
1914	10095	10095 2013	2013	244.876284750995	907.565853769278	9.53986848062006	15.4359422519496	0.928278571979284	0.938454120748221	249315.7115	4749109.223
1915	10095	10095 2014	2014	500.209788502414	966.886018673661	10.6723039187802	15.5076376545553	0.928278571979284	0.938454120748221	249315.7115	4749109.223
1916	10095	10095 2015	2015	670.483391657022	925.022605396271	11.0618976343653	15.3028811942156	0.928278571979284	0.780632449816456	249315.7115	4749109.223
1917	10095	10095 2016	2016	509.895400344993	761.846815966608	10.8540404426865	14.7767232332132	0.928278571979284	0.980820429377283	249315.7115	4749109.223
1918	10095	10095 2017	2017	568.095909120249	1254.47004304187	10.3492931208495	17.9649465331955	0.928278571979284	0.852762967602169	249315.7115	4749109.223
1919	10095	10095 2018	2018	465.160525973488	848.530459860229	9.79028540686462	15.9325367629312	0.928278571979284	0.981071212919362	249315.7115	4749109.223
1920	10095	10095 2019	2019	605.095418816435	1068.8781399799	10.4899567160784	15.1482406908099	0.928278571979284	0.979991849735549	249315.7115	4749109.223
1921	10096	10096 2000	2000	587.618399892831	993.855945892142	10.3372369179506	14.5136889665091	0.597926640736087	0.461424328370025	249358.9269	4748213.259
1922	10096	10096 2001	2001	536.358951592468	945.866981279	9.76072029604053	14.769186809305	0.597926640736087	0.582746602042855	249358.9269	4748213.259
1923	10096	10096 2002	2002	492.896006968614	739.969484428031	10.3184329770041	14.7435933790154	0.597926640736087	0.582746602042855	249358.9269	4748213.259
1924	10096	10096 2003	2003	633.546221162513	861.565039034564	10.8784902172427	15.1783715398338	0.597926640736087	0.56861218932069	249358.9269	4748213.259
1925	10096	10096 2004	2004	387.966383729642	845.488417601596	10.581391395911	14.7135198369746	0.597926640736087	0.582746602042855	249358.9269	4748213.259
1926	10096	10096 2005	2005	566.078221830849	1120.33745904926	10.0213114423475	15.9354290775102	0.597926640736087	0.442298079143116	249358.9269	4748213.259
1927	10096	10096 2006	2006	624.789881172841	712.883375308329	10.9475656122858	16.6666332537438	0.597926640736087	0.582135711484226	249358.9269	4748213.259
1928	10096	10096 2007	2007	340.145874818057	976.342172195209	9.92110902718198	17.5555859990273	0.597926640736087	0.62370831229496	249358.9269	4748213.259
1929	10096	10096 2008	2008	298.460608709586	819.176580021224	10.5893493858897	13.7396288038564	0.597926640736087	0.408647904379587	249358.9269	4748213.259
1930	10096	10096 2009	2009	470.725837434757	1019.58372367927	9.14259975299963	14.7472695262752	0.597926640736087	0.582746602042855	249358.9269	4748213.259
1931	10096	10096 2010	2010	366.976626176317	958.077612014954	9.78667535734447	14.675887122522	0.597926640736087	0.582746602042855	249358.9269	4748213.259
1932	10096	10096 2011	2011	532.525380984549	955.621992618337	10.4316712943214	14.7987821214218	0.597926640736087	0.582746602042855	249358.9269	4748213.259
1933	10096	10096 2012	2012	442.600879523813	907.140308056421	9.84023322407247	14.7363806850247	0.597926640736087	0.582746602042855	249358.9269	4748213.259
1934	10096	10096 2013	2013	199.587767995398	800.463164438513	9.27973062963386	14.6370316419914	0.597926640736087	0.582746602042855	249358.9269	4748213.259
1935	10096	10096 2014	2014	450.231920259225	859.783329342896	10.412166067794	14.735496548342	0.597926640736087	0.582746602042855	249358.9269	4748213.259
1936	10096	10096 2015	2015	618.418264797255	817.919916065506	10.8017597833791	14.5426553554974	0.597926640736087	0.424924931111089	249358.9269	4748213.259
1937	10096	10096 2016	2016	463.078038194094	654.744126635842	10.5939025917003	13.9865401482962	0.597926640736087	0.625112910671916	249358.9269	4748213.259
1938	10096	10096 2017	2017	514.815551017856	1147.3673537111	10.0891552698633	17.2116579303375	0.597926640736087	0.497055448896803	249358.9269	4748213.259
1939	10096	10096 2018	2018	417.190860591506	741.427770529464	9.53014755587841	15.1489316847474	0.597926640736087	0.625363694213996	249358.9269	4748213.259
1940	10096	10096 2019	2019	556.118583954285	961.77545064914	10.2298188650922	14.3703851127953	0.597926640736087	0.624284331030183	249358.9269	4748213.259
1941	10097	10097 2000	2000	938.432025878846	1539.42021594663	11.2581024036868	17.7567894531748	1.23452442275038	1.04129789832227	249375.4985	4733645.8
1942	10097	10097 2001	2001	890.338868457095	1491.43125133349	10.6815857817767	17.994212294394	1.23452442275038	1.1626201719951	249375.4985	4733645.8
1943	10097	10097 2002	2002	837.082879163159	1285.53375448252	11.2392984627403	18.02452317127	1.23452442275038	1.1626201719951	249375.4985	4733645.8
1944	10097	10097 2003	2003	991.389800939702	1407.12930908905	11.7993557029789	18.3813410244116	1.23452442275038	1.14848575927294	249375.4985	4733645.8
1945	10097	10097 2004	2004	720.645945756656	1391.05268765608	11.5022568816472	18.0601399455636	1.23452442275038	1.1626201719951	249375.4985	4733645.8
1946	10097	10097 2005	2005	938.606414148865	1665.90172910375	10.9421769280837	19.0545703842591	1.23452442275038	1.02217164909536	249375.4985	4733645.8
1947	10097	10097 2006	2006	990.153994250372	1258.44764536281	11.868431098022	19.826671227455	1.23452442275038	1.16200928143647	249375.4985	4733645.8
1948	10097	10097 2007	2007	676.745338839974	1521.90644224969	10.8419745129182	20.8798290622167	1.23452442275038	1.20358188224721	249375.4985	4733645.8
1949	10097	10097 2008	2008	618.704050745418	1364.74085007571	11.5102148716259	17.1572414071554	1.23452442275038	0.988521474331834	249375.4985	4733645.8
1950	10097	10097 2009	2009	816.319346954642	1565.14799373375	10.0634652387358	18.0201694271369	1.23452442275038	1.1626201719951	249375.4985	4733645.8
1951	10097	10097 2010	2010	685.256443834557	1503.64188206944	10.7075408430807	18.1047092182783	1.23452442275038	1.1626201719951	249375.4985	4733645.8
1952	10097	10097 2011	2011	897.829618594943	1501.18626267282	11.3525367800575	17.9591618985883	1.23452442275038	1.1626201719951	249375.4985	4733645.8
1953	10097	10097 2012	2012	784.027893674972	1452.70457811091	10.7610987098086	18.0330653274805	1.23452442275038	1.1626201719951	249375.4985	4733645.8
1954	10097	10097 2013	2013	502.999963290878	1346.027434493	10.20059611537	18.1507266404446	1.23452442275038	1.1626201719951	249375.4985	4733645.8
1955	10097	10097 2014	2014	791.320629230872	1405.34759939738	11.3330315535302	18.0341124304998	1.23452442275038	1.1626201719951	249375.4985	4733645.8
1956	10097	10097 2015	2015	976.277017136583	1363.48418611999	11.7226252691153	17.7455382264017	1.23452442275038	1.00479850106334	249375.4985	4733645.8
1957	10097	10097 2016	2016	778.773715458723	1200.30839669033	11.5147680774364	17.4301139972805	1.23452442275038	1.20498648062416	249375.4985	4733645.8
1958	10097	10097 2017	2017	882.438057823805	1692.93162376559	11.0100207555995	20.3588036993311	1.23452442275038	1.07692901884905	249375.4985	4733645.8
1959	10097	10097 2018	2018	742.144698298971	1286.99204058395	10.4510130416146	18.5396546520476	1.23452442275038	1.20523726416624	249375.4985	4733645.8
1960	10097	10097 2019	2019	889.164507485177	1507.33972070363	11.1506843508284	17.7149138201157	1.23452442275038	1.20415790098243	249375.4985	4733645.8
1961	10098	10098 2000	2000	563.792521752187	927.301708966614	9.81560119386561	15.3754619621146	1.38308816364086	1.03957973527002	249445.15	4748836.891
1962	10098	10098 2001	2001	512.641787301733	879.312744353473	9.23908457195557	15.6303392039981	1.38308816364086	1.16090200894285	249445.15	4748836.891
1963	10098	10098 2002	2002	468.842600800794	673.415247502504	9.79679725291911	15.6066652348987	1.38308816364086	1.16090200894285	249445.15	4748836.891
1964	10098	10098 2003	2003	609.961714825857	795.010802109037	10.3568544931578	16.0387666469556	1.38308816364086	1.14676759622068	249445.15	4748836.891
1965	10098	10098 2004	2004	363.517876783538	778.934180676069	10.059755671826	15.5788471543629	1.38308816364086	1.16090200894285	249445.15	4748836.891
1966	10098	10098 2005	2005	542.997908199457	1053.78322212373	9.49967571826259	16.7929459639341	1.38308816364086	1.02045348604311	249445.15	4748836.891
1967	10098	10098 2006	2006	601.463590571819	646.329138382802	10.4259298882008	17.5255543175741	1.38308816364086	1.16029111838422	249445.15	4748836.891
1968	10098	10098 2007	2007	315.831956781649	909.787935269682	9.39947330309702	18.4201450058439	1.38308816364086	1.20186371919495	249445.15	4748836.891
1969	10098	10098 2008	2008	273.58511051915	752.622343095697	10.0677136618048	14.6073936317927	1.38308816364086	0.986803311279578	249445.15	4748836.891
1970	10098	10098 2009	2009	446.720727827464	953.029486753742	8.62096402891468	15.610065677733	1.38308816364086	1.16090200894285	249445.15	4748836.891
1971	10098	10098 2010	2010	342.033707406393	891.523375089427	9.26503963325951	15.5440368257358	1.38308816364086	1.16090200894285	249445.15	4748836.891
1972	10098	10098 2011	2011	509.197034573497	889.06775569281	9.91003557023641	15.657714920993	1.38308816364086	1.16090200894285	249445.15	4748836.891
1973	10098	10098 2012	2012	418.452714281543	840.586071130894	9.31859749998751	15.5999934799707	1.38308816364086	1.16090200894285	249445.15	4748836.891
1974	10098	10098 2013	2013	174.134372921173	733.908927512986	8.7580949055489	15.508095436285	1.38308816364086	1.16090200894285	249445.15	4748836.891
1975	10098	10098 2014	2014	426.072139388473	793.229092417368	9.89053034370906	15.5991756519473	1.38308816364086	1.16090200894285	249445.15	4748836.891
1976	10098	10098 2015	2015	594.834279406939	751.365679139979	10.2801240592942	15.4030474887592	1.38308816364086	1.00308033801108	249445.15	4748836.891
1977	10098	10098 2016	2016	438.046393573745	588.189889710315	10.0722668676153	14.8551963494749	1.38308816364086	1.20326831757191	249445.15	4748836.891
1978	10098	10098 2017	2017	491.566801832402	1080.81311678557	9.56751954577835	18.070136343362	1.38308816364086	1.07521085579679	249445.15	4748836.891
1979	10098	10098 2018	2018	392.477092724559	674.873533603937	9.00851183179346	16.015773263379	1.38308816364086	1.20351910111399	249445.15	4748836.891
1980	10098	10098 2019	2019	531.682655943936	895.221213723613	9.70818314100726	15.2356406224147	1.38308816364086	1.20243973793017	249445.15	4748836.891
1981	10099	10099 2000	2000	628.471379449198	989.23155215334	10.3458629360364	15.3065910713477	1.04811590240761	0.762583587064528	249737.7395	4748258.067
1982	10099	10099 2001	2001	577.524483467325	941.242587540198	9.76934631412639	15.5603046865202	1.04811590240761	0.883905860737358	249737.7395	4748258.067
1983	10099	10099 2002	2002	533.094843446853	735.345090689229	10.3270589950899	15.5402297071525	1.04811590240761	0.883905860737358	249737.7395	4748258.067
1984	10099	10099 2003	2003	675.093144655348	856.940645295762	10.8871162353286	15.9673122152817	1.04811590240761	0.869771448015193	249737.7395	4748258.067
1985	10099	10099 2004	2004	427.029305470314	840.864023862795	10.5900174139969	15.5166406169386	1.04811590240761	0.883905860737358	249737.7395	4748258.067
1986	10099	10099 2005	2005	609.074699351319	1115.71306531046	10.0299374604334	16.7160948684514	1.04811590240761	0.743457337837619	249737.7395	4748258.067
1987	10099	10099 2006	2006	667.079174905624	708.258981569527	10.9561916303716	17.4513360547285	1.04811590240761	0.883294970178729	249737.7395	4748258.067
1988	10099	10099 2007	2007	379.595739674105	971.717778456407	9.92973504526784	18.3564978860978	1.04811590240761	0.924867570989462	249737.7395	4748258.067
1989	10099	10099 2008	2008	336.295930622802	814.552186282423	10.5979754039756	14.5497574266459	1.04811590240761	0.709807163074089	249737.7395	4748258.067
1990	10099	10099 2009	2009	511.06352652451	1014.95932994047	9.15122577108549	15.5431132041889	1.04811590240761	0.883905860737358	249737.7395	4748258.067
1991	10099	10099 2010	2010	404.618113923505	953.453218276153	9.79530137543033	15.4871222617343	1.04811590240761	0.883905860737358	249737.7395	4748258.067
1992	10099	10099 2011	2011	574.808764263494	950.997598879536	10.4402973124072	15.5835186626617	1.04811590240761	0.883905860737358	249737.7395	4748258.067
1993	10099	10099 2012	2012	482.527283663006	902.51591431762	9.84885924215833	15.534572212967	1.04811590240761	0.883905860737358	249737.7395	4748258.067
1994	10099	10099 2013	2013	235.761636367721	795.838770699711	9.28835664771972	15.4566447930579	1.04811590240761	0.883905860737358	249737.7395	4748258.067
1995	10099	10099 2014	2014	490.124929466534	855.158935604094	10.4207920858799	15.5338787136798	1.04811590240761	0.883905860737358	249737.7395	4748258.067
1996	10099	10099 2015	2015	659.966686010816	813.295522326704	10.810385801465	15.3315874810977	1.04811590240761	0.726084189805592	249737.7395	4748258.067
1997	10099	10099 2016	2016	500.464439121312	650.119732897041	10.6025286097861	14.7992314691577	1.04811590240761	0.926272169366419	249737.7395	4748258.067
1998	10099	10099 2017	2017	557.327776320396	1142.7429599723	10.0977812879492	17.9950881102556	1.04811590240761	0.798214707591306	249737.7395	4748258.067
1999	10099	10099 2018	2018	455.491157184754	736.803376790663	9.53877357396428	15.9564059657859	1.04811590240761	0.926522952908499	249737.7395	4748258.067
[truncated: 50,561 more rows]
